# Supplementary material for: Heterologous phosphoketolase expression redirects flux towards acetate, perturbs sugar phosphate pools and increases respiratory demand in Saccharomyces cerevisiae
Source: Microb Cell Fact. 2019 Feb 1;18:25. doi: 10.1186/s12934-019-1072-6 (PMC6359841; doi:10.1186/s12934-019-1072-6)
Supplement: Supplementary file 2 — Additional file 2. Differential gene expression analysis data. [file 12934_2019_1072_MOESM2_ESM.xlsx]

## Sheet: results_description
ENSEMBL_ID	baseMean	log2FoldChange	lfcSE	stat	pvalue	padj	external_gene_name	description
YPL036W	2572.75	-3.36242	0.0788701	-42.6323	0	0	PMA2	Plasma membrane H+-ATPase; isoform of Pma1p, involved in pumping protons out of the cell; regulator of cytoplasmic pH and plasma membrane potential [Source:SGD;Acc:S000005957]
YCR005C	14661.3	1.84993	0.0607007	30.4763	5.37e-204	1.67e-200	CIT2	Citrate synthase; catalyzes the condensation of acetyl coenzyme A and oxaloacetate to form citrate, peroxisomal isozyme involved in glyoxylate cycle; expression is controlled by Rtg1p and Rtg2p transcription factors; CIT2 has a paralog, CIT1, that arose from the whole genome duplication [Source:SGD;Acc:S000000598]
YPL171C	871.664	-2.21304	0.0730049	-30.3136	7.6e-202	1.58e-198	OYE3	Conserved NADPH oxidoreductase containing flavin mononucleotide (FMN); homologous to Oye2p with different ligand binding and catalytic properties; has potential roles in oxidative stress response and programmed cell death [Source:SGD;Acc:S000006092]
YPR145C-A	1251.61	-2.96931	0.0997043	-29.7812	6.85e-195	1.07e-191		Putative protein of unknown function [Source:SGD;Acc:S000113589]
YOL155C	3683.86	-1.46432	0.0522241	-28.0392	5.41e-173	6.74e-170	HPF1	Haze-protective mannoprotein; reduces the particle size of aggregated proteins in white wines [Source:SGD;Acc:S000005515]
YBR066C	1497.32	-2.03565	0.0736948	-27.6227	5.95e-168	6.18e-165	NRG2	Transcriptional repressor; mediates glucose repression and negatively regulates filamentous growth; activated in stochastic pulses of nuclear localization in response to low glucose [Source:SGD;Acc:S000000270]
YEL071W	10906.6	1.08287	0.0395189	27.4013	2.64e-165	2.35e-162	DLD3	D-lactate dehydrogenase; part of the retrograde regulon which consists of genes whose expression is stimulated by damage to mitochondria and reduced in cells grown with glutamate as the sole nitrogen source, located in the cytoplasm [Source:SGD;Acc:S000000797]
YLR056W	15322	-1.77062	0.0646577	-27.3845	4.2e-165	3.27e-162	ERG3	C-5 sterol desaturase; glycoprotein that catalyzes the introduction of a C-5(6) double bond into episterol, a precursor in ergosterol biosynthesis; mutants are viable, but cannot grow on non-fermentable carbon sources; substrate of the HRD ubiquitin ligase [Source:SGD;Acc:S000004046]
YKL216W	6836.5	1.39234	0.0519755	26.7884	4.41e-158	3.05e-155	URA1	Dihydroorotate dehydrogenase; catalyzes the fourth enzymatic step in the de novo biosynthesis of pyrimidines, converting dihydroorotic acid into orotic acid [Source:SGD;Acc:S000001699]
YHR139C	1190.64	-3.86077	0.148866	-25.9346	2.71e-148	1.69e-145	SPS100	Protein required for spore wall maturation; expressed during sporulation; may be a component of the spore wall; expression also induced in cells treated with the mycotoxin patulin; SPS100 has a paralog, YGP1, that arose from the whole genome duplication [Source:SGD;Acc:S000001181]
YPR002W	27269.8	1.37123	0.0531597	25.7946	1.02e-146	5.77e-144	PDH1	Putative 2-methylcitrate dehydratase; mitochondrial protein that participates in respiration; induced by diauxic shift; homologous to E. coli PrpD, may take part in the conversion of 2-methylcitrate to 2-methylisocitrate [Source:SGD;Acc:S000006206]
YNL134C	2169.57	-1.37777	0.0537009	-25.6563	3.59e-145	1.87e-142		Protein of unknown function; similar to dehydrogenases from other model organisms; green fluorescent protein (GFP)-fusion protein localizes to both the cytoplasm and nucleus; protein abundance increases in response to DNA replication stress [Source:SGD;Acc:S000005078]
YGR060W	13378	-1.9668	0.0770457	-25.5277	9.71e-144	4.66e-141	ERG25	C-4 methyl sterol oxidase; catalyzes the first of three steps required to remove two C-4 methyl groups from an intermediate in ergosterol biosynthesis; mutants accumulate the sterol intermediate 4,4-dimethylzymosterol [Source:SGD;Acc:S000003292]
YOL143C	3401.28	1.19394	0.0479961	24.8757	1.36e-136	6.07e-134	RIB4	Lumazine synthase (DMRL synthase); catalyzes synthesis of immediate precursor to riboflavin; DMRL synthase stands for 6,7-dimethyl-8-ribityllumazine synthase [Source:SGD;Acc:S000005503]
YBR046C	3068.86	-1.00559	0.0425697	-23.6222	2.28e-123	9.48e-121	ZTA1	NADPH-dependent quinone reductase; GFP-tagged protein localizes to the cytoplasm and nucleus; has similarity to E. coli quinone oxidoreductase and to human zeta-crystallin [Source:SGD;Acc:S000000250]
YIL011W	342.091	-2.68976	0.114324	-23.5274	2.14e-122	8.33e-120	TIR3	Cell wall mannoprotein; member of Srp1p/Tip1p family of serine-alanine-rich proteins; expressed under anaerobic conditions and required for anaerobic growth; TIR3 has a paralog, TIR2, that arose from the whole genome duplication [Source:SGD;Acc:S000001273]
YMR107W	18981.1	-1.49019	0.0650147	-22.9208	2.88e-116	1.06e-113	SPG4	Protein required for high temperature survival during stationary phase; not required for growth on nonfermentable carbon sources [Source:SGD;Acc:S000004713]
YOR100C	2136.6	1.5283	0.0676609	22.5877	5.73e-113	1.88e-110	CRC1	Mitochondrial inner membrane carnitine transporter; required for carnitine-dependent transport of acetyl-CoA from peroxisomes to mitochondria during fatty acid beta-oxidation [Source:SGD;Acc:S000005626]
YPL186C	6279.59	-1.03983	0.0460344	-22.588	5.68e-113	1.88e-110	UIP4	Protein that interacts with Ulp1p; a Ubl (ubiquitin-like protein)-specific protease for Smt3p protein conjugates; detected in a phosphorylated state in the mitochondrial outer membrane; also detected in ER and nuclear envelope [Source:SGD;Acc:S000006107]
YGR175C	8765.83	-1.11229	0.049931	-22.2765	6.25e-110	1.95e-107	ERG1	Squalene epoxidase; catalyzes the epoxidation of squalene to 2,3-oxidosqualene; plays an essential role in the ergosterol-biosynthesis pathway and is the specific target of the antifungal drug terbinafine [Source:SGD;Acc:S000003407]
YEL040W	2870.57	1.31359	0.0591608	22.2037	3.16e-109	9.39e-107	UTR2	Chitin transglycosylase; functions in the transfer of chitin to beta(1-6) and beta(1-3) glucans in the cell wall; similar to and functionally redundant with Crh1; glycosylphosphatidylinositol (GPI)-anchored protein localized to bud neck [Source:SGD;Acc:S000000766]
YHR007C	17088.3	-1.5521	0.0699977	-22.1736	6.17e-109	1.75e-106	ERG11	Lanosterol 14-alpha-demethylase; catalyzes the C-14 demethylation of lanosterol to form 4,4''-dimethyl cholesta-8,14,24-triene-3-beta-ol in the ergosterol biosynthesis pathway; member of the cytochrome P450 family; associated and coordinately regulated with the P450 reductase Ncp1p [Source:SGD;Acc:S000001049]
YCL048W-A	668.684	-1.88318	0.0868005	-21.6955	2.26e-104	6.13e-102		Putative protein of unknown function; YCL048W-A has a paralog, YDR524C-B, that arose from the whole genome duplication [Source:SGD;Acc:S000087203]
YJR103W	4846.47	0.838326	0.0389961	21.4977	1.64e-102	4.25e-100	URA8	Minor CTP synthase isozyme (see also URA7); catalyzes the ATP-dependent transfer of the amide nitrogen from glutamine to UTP, forming CTP, the final step in de novo biosynthesis of pyrimidines; involved in phospholipid biosynthesis; capable of forming cytoplasmic filaments termed cytoophidium, especially during conditions of glucose depletion; URA8 has a paralog, URA7, that arose from the whole g…
YEL021W	24159.4	-2.60953	0.121419	-21.492	1.85e-102	4.61e-100	URA3	Orotidine-5'-phosphate (OMP) decarboxylase; catalyzes the sixth enzymatic step in the de novo biosynthesis of pyrimidines, converting OMP into uridine monophosphate (UMP); converts 5-FOA into 5-fluorouracil, a toxic compound [Source:SGD;Acc:S000000747]
YGR260W	6371.36	0.820128	0.0382232	21.4563	3.99e-102	9.56e-100	TNA1	High affinity nicotinic acid plasma membrane permease; responsible for uptake of low levels of nicotinic acid; expression of the gene increases in the absence of extracellular nicotinic acid or para-aminobenzoate (PABA) [Source:SGD;Acc:S000003492]
YKR076W	1854.81	-1.01503	0.0474546	-21.3895	1.67e-101	3.86e-99	ECM4	Omega class glutathione transferase; not essential; similar to Ygr154cp; green fluorescent protein (GFP)-fusion protein localizes to the cytoplasm [Source:SGD;Acc:S000001784]
YJL130C	13941.1	0.89553	0.0419927	21.3258	6.54e-101	1.46e-98	URA2	Bifunctional carbamoylphosphate synthetase/aspartate transcarbamylase; catalyzes the first two enzymatic steps in the de novo biosynthesis of pyrimidines; both activities are subject to feedback inhibition by UTP [Source:SGD;Acc:S000003666]
YNL014W	2218.04	-1.32983	0.0625094	-21.274	1.98e-100	4.25e-98	HEF3	Translational elongation factor EF-3; member of the ABC superfamily; stimulates EF-1 alpha-dependent binding of aminoacyl-tRNA by the ribosome; normally expressed in zinc deficient cells; HEF3 has a paralog, YEF3, that arose from the whole genome duplication [Source:SGD;Acc:S000004959]
YMR015C	6228.82	-1.21467	0.0572025	-21.2346	4.57e-100	9.5e-98	ERG5	C-22 sterol desaturase; a cytochrome P450 enzyme that catalyzes the formation of the C-22(23) double bond in the sterol side chain in ergosterol biosynthesis; may be a target of azole antifungal drugs [Source:SGD;Acc:S000004617]
YKL187C	6703.46	-1.19168	0.056512	-21.0872	1.04e-98	2.1e-96	FAT3	Protein required for fatty acid uptake; protein abundance increases in cortical patches in response to oleate exposure; the authentic, non-tagged protein is detected in a phosphorylated state in highly purified mitochondria in high-throughput studies; FAT3 has a paralog, YLR413W, that arose from the whole genome duplication [Source:SGD;Acc:S000001670]
YOR237W	388.09	-2.98587	0.143104	-20.865	1.11e-96	2.05e-94	HES1	Protein implicated in the regulation of ergosterol biosynthesis; one of a seven member gene family with a common essential function and non-essential unique functions; similar to human oxysterol binding protein (OSBP); HES1 has a paralog, KES1, that arose from the whole genome duplication [Source:SGD;Acc:S000005763]
YPL272C	2043.05	-2.95188	0.141467	-20.8662	1.09e-96	2.05e-94	PBI1	Putative protein of unknown function; gene expression induced in response to ketoconazole; YPL272C is not an essential gene [Source:SGD;Acc:S000006193]
YDL204W	7102.28	-1.16123	0.0556548	-20.8648	1.12e-96	2.05e-94	RTN2	Reticulon protein; stabilizes membrane curvature; involved in nuclear pore assembly and maintenance of tubular ER morphology; interacts with exocyst subunit Sec6p, Yip3p, and Sbh1p; much less abundant than Rtn1p; rtn1 rtn2 yop1 triple mutant lacks tubular ER; member of RTNLA (reticulon-like A) subfamily; protein increases in abundance and relocalizes to plasma membrane upon DNA replication stress…
YDR223W	980.64	-1.48529	0.0717796	-20.6924	4.05e-95	7.22e-93	CRF1	Transcriptional corepressor; involved in repression of ribosomal protein (RP) gene transcription via the TOR signaling pathway which promotes accumulation of Crf1p in the nucleus; role in repression of RP genes varies by strain; CRF1 has a paralog, IFH1, that arose from the whole genome duplication [Source:SGD;Acc:S000002631]
YBR222C	3034.25	-0.960629	0.04675	-20.5482	7.98e-94	1.38e-91	PCS60	Oxalyl-CoA synthetase; capable of catalyzing conversion of oxalate to oxalyl-CoA; catalyzes first step in pathway of oxalate degradation that functions to protect yeast from inhibitory effects of oxalate; peroxisomal protein that binds mRNA; localizes to both peroxisomal peripheral membrane and matrix, expression is highly inducible by oleic acid; similar to E. coli long chain acyl-CoA synthetase…
YNL117W	4938.84	1.161	0.0565545	20.5288	1.19e-93	2e-91	MLS1	Malate synthase, enzyme of the glyoxylate cycle; involved in utilization of non-fermentable carbon sources; expression is subject to carbon catabolite repression; localizes in peroxisomes during growth on oleic acid, otherwise cytosolic; can accept butyryl-CoA as acyl-CoA donor in addition to traditional substrate acetyl-CoA [Source:SGD;Acc:S000005061]
YHR216W	1860.13	1.65562	0.0822222	20.1359	3.58e-90	5.87e-88	IMD2	Inosine monophosphate dehydrogenase; catalyzes the rate-limiting step in GTP biosynthesis, expression is induced by mycophenolic acid resulting in resistance to the drug, expression is repressed by nutrient limitation; IMD2 has a paralog, YAR073W/YAR075W, that arose from a segmental duplication [Source:SGD;Acc:S000001259]
YOL086C	25748.3	-1.05607	0.0527082	-20.0362	2.66e-89	4.25e-87	ADH1	Alcohol dehydrogenase; fermentative isozyme active as homo- or heterotetramers; required for the reduction of acetaldehyde to ethanol, the last step in the glycolytic pathway; ADH1 has a paralog, ADH5, that arose from the whole genome duplication [Source:SGD;Acc:S000005446]
YKL217W	48566.4	-0.999257	0.0500819	-19.9525	1.43e-88	2.22e-86	JEN1	Monocarboxylate/proton symporter of the plasma membrane; transport activity is dependent on the pH gradient across the membrane; mediates high-affinity uptake of carbon sources lactate, pyuvate, and acetate, and also of the micronutrient selenite, whose structure mimics that of monocarboxylates; expression and localization are tightly regulated, with transcription repression, mRNA degradation, an…
YIL015W	2095.5	0.894493	0.0449737	19.8892	5.04e-88	7.67e-86	BAR1	Aspartyl protease; secreted into the periplasmic space of mating type a cell; helps cells find mating partners; cleaves and inactivates alpha factor allowing cells to recover from alpha-factor-induced cell cycle arrest [Source:SGD;Acc:S000001277]
YDL218W	987.334	-3.947	0.198479	-19.8862	5.35e-88	7.94e-86		Putative protein of unknown function; YDL218W transcription is regulated by Azf1p and induced by starvation and aerobic conditions; expression also induced in cells treated with the mycotoxin patulin [Source:SGD;Acc:S000002377]
YOL151W	1256.09	-1.36663	0.0690037	-19.8052	2.69e-87	3.89e-85	GRE2	3-methylbutanal reductase and NADPH-dependent methylglyoxal reductase; stress induced (osmotic, ionic, oxidative, heat shock and heavy metals); regulated by the HOG pathway; restores resistance to glycolaldehyde by coupling reduction of glycolaldehyde to ethylene glycol and oxidation of NADPH to NADP+; protein abundance increases in response to DNA replication stress; methylglyoxal reductase (NAD…
YGR043C	3273.47	-1.18034	0.0597086	-19.7683	5.58e-87	7.9e-85	NQM1	Transaldolase of unknown function; transcription is repressed by Mot1p and induced by alpha-factor and during diauxic shift; NQM1 has a paralog, TAL1, that arose from the whole genome duplication [Source:SGD;Acc:S000003275]
YDR453C	605.501	-1.50522	0.0764073	-19.6999	2.16e-86	2.99e-84	TSA2	Stress inducible cytoplasmic thioredoxin peroxidase; cooperates with Tsa1p in the removal of reactive oxygen, nitrogen and sulfur species using thioredoxin as hydrogen donor; deletion enhances the mutator phenotype of tsa1 mutants; protein abundance increases in response to DNA replication stress; TSA2 has a paralog, TSA1, that arose from the whole genome duplication [Source:SGD;Acc:S000002861]
YGR088W	971.502	-1.55611	0.0795429	-19.5631	3.19e-85	4.32e-83	CTT1	Cytosolic catalase T; has a role in protection from oxidative damage by hydrogen peroxide [Source:SGD;Acc:S000003320]
YHR138C	3499.9	-0.929347	0.0486676	-19.0958	2.74e-81	3.63e-79		Protein of unknown function; similar to Pbi2p; double null mutant lacking Pbi2p and Yhr138cp exhibits highly fragmented vacuoles; protein abundance increases in response to DNA replication stress [Source:SGD;Acc:S000001180]
YDL223C	4659.23	-1.15472	0.0606791	-19.03	9.63e-81	1.25e-78	HBT1	Shmoo tip protein, substrate of Hub1p ubiquitin-like protein; mutants are defective for mating projection formation, thereby implicating Hbt1p in polarized cell morphogenesis; HBT1 has a paralog, YNL195C, that arose from the whole genome duplication [Source:SGD;Acc:S000002382]
YMR173W	2248.52	-1.16606	0.0615599	-18.9419	5.15e-80	6.55e-78	DDR48	DNA damage-responsive protein; expression is increased in response to heat-shock stress or treatments that produce DNA lesions; contains multiple repeats of the amino acid sequence NNNDSYGS; protein abundance increases in response to DNA replication stress [Source:SGD;Acc:S000004784]
YFL026W	5804.34	0.83862	0.0443034	18.929	6.58e-80	8.2e-78	STE2	Receptor for alpha-factor pheromone; seven transmembrane-domain GPCR that interacts with both pheromone and a heterotrimeric G protein to initiate the signaling response that leads to mating between haploid a and alpha cells [Source:SGD;Acc:S000001868]
YLR256W	2340.55	-0.911015	0.0484814	-18.791	8.94e-79	1.09e-76	HAP1	Zinc finger transcription factor; involved in the complex regulation of gene expression in response to levels of heme and oxygen; the S288C sequence differs from other strain backgrounds due to a Ty1 insertion in the carboxy terminus [Source:SGD;Acc:S000004246]
YGR049W	3373.04	-0.963712	0.051307	-18.7832	1.04e-78	1.24e-76	SCM4	Mitochondrial outer membrane protein of unknown function; predicted to have 4 transmembrane segments; import is mediated by Tom70p and Mim1p; interacts genetically with a cdc4 mutation; SCM4 has a paralog, ATG33, that arose from the whole genome duplication [Source:SGD;Acc:S000003281]
YMR174C	4409.26	-0.945767	0.050505	-18.7262	3.03e-78	3.56e-76	PAI3	Cytoplasmic proteinase A (Pep4p) inhibitor; dependent on Pbs2p and Hog1p protein kinases for osmotic induction; intrinsically unstructured, N-terminal half becomes ordered in the active site of proteinase A upon contact [Source:SGD;Acc:S000004786]
YML008C	8494.29	-0.938534	0.0503788	-18.6295	1.85e-77	2.14e-75	ERG6	Delta(24)-sterol C-methyltransferase; converts zymosterol to fecosterol in the ergosterol biosynthetic pathway by methylating position C-24; localized to lipid particles, the plasma membrane-associated endoplasmic reticulum, and the mitochondrial outer membrane [Source:SGD;Acc:S000004467]
YNL054W-B	1396.09	0.97438	0.0525802	18.5313	1.15e-76	1.31e-74		TyB Gag-Pol protein; proteolytically processed to make the Gag, RT, PR, and IN proteins that are required for retrotransposition [Source:SGD;Acc:S000007385]
YPL274W	2117.29	1.06448	0.0577831	18.422	8.75e-76	9.74e-74	SAM3	High-affinity S-adenosylmethionine permease; required for utilization of S-adenosylmethionine as a sulfur source; has similarity to S-methylmethionine permease Mmp1p [Source:SGD;Acc:S000006195]
YJR096W	1666.37	-1.05128	0.0585056	-17.9689	3.41e-72	3.73e-70		Xylose and arabinose reductase; member of the aldo-keto reductase (AKR) family; GFP-fusion protein is induced in response to the DNA-damaging agent MMS [Source:SGD;Acc:S000003857]
YEL049W	355.395	-2.50568	0.139654	-17.942	5.54e-72	5.96e-70	PAU2	Member of the seripauperin multigene family; encoded mainly in subtelomeric region; active during alcoholic fermentation; regulated by anaerobiosis; negatively regulated by oxygen; repressed by heme [Source:SGD;Acc:S000000775]
YPR192W	452.536	-3.41175	0.191439	-17.8217	4.8e-71	5.07e-69	AQY1	Spore-specific water channel; mediates the transport of water across cell membranes, developmentally controlled; may play a role in spore maturation, probably by allowing water outflow, may be involved in freeze tolerance [Source:SGD;Acc:S000006396]
YJL045W	1775.49	-1.58719	0.0892272	-17.7882	8.73e-71	9.07e-69		Minor succinate dehydrogenase isozyme; participates in oxidation of succinate and transfer of electrons to ubiquinone; induced during the diauxic shift in a Cat8p-dependent manner; YJL045W has a paralog, SDH1, that arose from the whole genome duplication [Source:SGD;Acc:S000003581]
YIL057C	5004.95	-1.1676	0.0660549	-17.6762	6.4e-70	6.54e-68	RGI2	Protein of unknown function; involved in energy metabolism under respiratory conditions; expression induced under carbon limitation and repressed under high glucose; RGI2 has a paralog, RGI1, that arose from the whole genome duplication [Source:SGD;Acc:S000001319]
YPR001W	9392.58	0.852202	0.048452	17.5886	3.01e-69	3.03e-67	CIT3	Dual specificity mitochondrial citrate and methylcitrate synthase; catalyzes the condensation of acetyl-CoA and oxaloacetate to form citrate and that of propionyl-CoA and oxaloacetate to form 2-methylcitrate [Source:SGD;Acc:S000006205]
YER096W	604.531	-1.2918	0.0738495	-17.4924	1.64e-68	1.62e-66	SHC1	Sporulation-specific activator of Chs3p (chitin synthase III); required for the synthesis of the chitosan layer of ascospores; transcriptionally induced at alkaline pH; SHC1 has a paralog, SKT5, that arose from the whole genome duplication [Source:SGD;Acc:S000000898]
YOR136W	7959.14	0.921644	0.0526964	17.4897	1.72e-68	1.67e-66	IDH2	Subunit of mitochondrial NAD(+)-dependent isocitrate dehydrogenase; complex catalyzes the oxidation of isocitrate to alpha-ketoglutarate in the TCA cycle; phosphorylated [Source:SGD;Acc:S000005662]
YFL014W	33533.3	-1.05746	0.060957	-17.3477	2.05e-67	1.97e-65	HSP12	Plasma membrane protein involved in maintaining membrane organization; involved in maintaining organization during stress conditions; induced by heat shock, oxidative stress, osmostress, stationary phase, glucose depletion, oleate and alcohol; protein abundance increased in response to DNA replication stress and dietary restriction; regulated by the HOG and Ras-Pka pathways; required for dietary …
YGR256W	4531.14	-1.16149	0.0670552	-17.3214	3.25e-67	3.06e-65	GND2	6-phosphogluconate dehydrogenase (decarboxylating); catalyzes an NADPH regenerating reaction in the pentose phosphate pathway; required for growth on D-glucono-delta-lactone; GND2 has a paralog, GND1, that arose from the whole genome duplication [Source:SGD;Acc:S000003488]
YJR048W	10874.7	0.910865	0.0530392	17.1734	4.2e-66	3.91e-64	CYC1	Cytochrome c, isoform 1; also known as iso-1-cytochrome c; electron carrier of the mitochondrial intermembrane space that transfers electrons from ubiquinone-cytochrome c oxidoreductase to cytochrome c oxidase during cellular respiration; mutations in human homolog cause insulin-responsive hyperglycemia; CYC1 has a paralog, CYC7, that arose from the whole genome duplication [Source:SGD;Acc:S00000…
YOL052C-A	9419.24	-1.23537	0.072389	-17.0657	2.67e-65	2.45e-63	DDR2	Multi-stress response protein; expression is activated by a variety of xenobiotic agents and environmental or physiological stresses; DDR2 has a paralog, HOR7, that arose from the whole genome duplication [Source:SGD;Acc:S000005413]
YPL187W	1238.08	1.08972	0.0641235	16.994	9.09e-65	8.21e-63	MF(ALPHA)1	Mating pheromone alpha-factor, made by alpha cells; interacts with mating type a cells to induce cell cycle arrest and other responses leading to mating; also encoded by MF(ALPHA)2, although MF(ALPHA)1 produces most alpha-factor; MF(ALPHA)1 has a paralog, MF(ALPHA)2, that arose from the whole genome duplication [Source:SGD;Acc:S000006108]
YBR072W	41062.4	-1.91718	0.112943	-16.9748	1.26e-64	1.12e-62	HSP26	Small heat shock protein (sHSP) with chaperone activity; forms hollow, sphere-shaped oligomers that suppress unfolded proteins aggregation; long-lived protein that is preferentially retained in mother cells and forms cytoplasmic foci; oligomer activation requires heat-induced conformational change; also has mRNA binding activity [Source:SGD;Acc:S000000276]
YLR327C	48612.4	-0.741834	0.0438788	-16.9064	4.03e-64	3.54e-62	TMA10	Protein of unknown function that associates with ribosomes; protein abundance increases in response to DNA replication stress; TMA10 has a paralog, STF2, that arose from the whole genome duplication [Source:SGD;Acc:S000004319]
YDR033W	6489.27	0.69223	0.0413034	16.7596	4.82e-63	4.17e-61	MRH1	Protein that localizes primarily to the plasma membrane; also found at the nuclear envelope; long-lived protein that is asymmetrically retained in the plasma membrane of mother cells; the authentic, non-tagged protein is detected in mitochondria in a phosphorylated state; MRH1 has a paralog, YRO2, that arose from the whole genome duplication [Source:SGD;Acc:S000002440]
YHR162W	3706.44	0.878608	0.0529007	16.6086	6.04e-62	5.15e-60	MPC2	Highly conserved subunit of the mitochondrial pyruvate carrier; a mitochondrial inner membrane complex comprised of Mpc1p and either Mpc2p or Mpc3p mediates mitochondrial pyruvate uptake; more highly expressed in glucose-containing minimal medium than in lactate-containing medium; MPC2 has a paralog, FMP43, that arose from the whole genome duplication [Source:SGD;Acc:S000001205]
YIR038C	2061.38	-1.29225	0.0781743	-16.5303	2.22e-61	1.87e-59	GTT1	ER associated glutathione S-transferase capable of homodimerization; expression induced during the diauxic shift and throughout stationary phase; functional overlap with Gtt2p, Grx1p, and Grx2p [Source:SGD;Acc:S000001477]
YGR180C	9203.78	-0.843906	0.0511126	-16.5107	3.07e-61	2.55e-59	RNR4	Ribonucleotide-diphosphate reductase (RNR) small subunit; the RNR complex catalyzes the rate-limiting step in dNTP synthesis and is regulated by DNA replication and DNA damage checkpoint pathways via localization of the small subunits; relocalizes from nucleus to cytoplasm upon DNA replication stress; RNR4 has a paralog, RNR2, that arose from the whole genome duplication [Source:SGD;Acc:S00000341…
YDL222C	2831.07	-1.14519	0.0693948	-16.5026	3.52e-61	2.88e-59	FMP45	Integral membrane protein localized to mitochondria; required for sporulation and maintaining sphingolipid content; similar to SUR7; FMP45 has a paralog, YNL194C, that arose from the whole genome duplication [Source:SGD;Acc:S000002381]
YPL092W	1487.32	-0.990746	0.0601784	-16.4635	6.71e-61	5.43e-59	SSU1	Plasma membrane sulfite pump involved in sulfite metabolism; required for efficient sulfite efflux; major facilitator superfamily protein [Source:SGD;Acc:S000006013]
YNL160W	10167.9	-0.916569	0.0561784	-16.3153	7.68e-60	6.13e-58	YGP1	Cell wall-related secretory glycoprotein; induced by nutrient deprivation-associated growth arrest and upon entry into stationary phase; may be involved in adaptation prior to stationary phase entry; YGP1 has a paralog, SPS100, that arose from the whole genome duplication [Source:SGD;Acc:S000005104]
YDR508C	1216.88	0.86449	0.0531232	16.2733	1.53e-59	1.2e-57	GNP1	High-affinity glutamine permease; also transports Leu, Ser, Thr, Cys, Met and Asn; expression is fully dependent on Grr1p and modulated by the Ssy1p-Ptr3p-Ssy5p (SPS) sensor of extracellular amino acids; GNP1 has a paralog, AGP1, that arose from the whole genome duplication [Source:SGD;Acc:S000002916]
YNL037C	8535.81	0.777345	0.0479652	16.2064	4.54e-59	3.54e-57	IDH1	Subunit of mitochondrial NAD(+)-dependent isocitrate dehydrogenase; complex catalyzes the oxidation of isocitrate to alpha-ketoglutarate in the TCA cycle [Source:SGD;Acc:S000004982]
YLR092W	4716.67	0.691115	0.0431794	16.0057	1.17e-57	8.98e-56	SUL2	High affinity sulfate permease; sulfate uptake is mediated by specific sulfate transporters Sul1p and Sul2p, which control the concentration of endogenous activated sulfate intermediates [Source:SGD;Acc:S000004082]
YGL062W	16026.3	0.756868	0.047327	15.9923	1.45e-57	1.1e-55	PYC1	Pyruvate carboxylase isoform; cytoplasmic enzyme that converts pyruvate to oxaloacetate; differentially regulated than isoform Pyc2p; mutations in the human homolog are associated with lactic acidosis; PYC1 has a paralog, PYC2, that arose from the whole genome duplication [Source:SGD;Acc:S000003030]
YOR328W	1224.38	-1.15418	0.0724896	-15.9219	4.46e-57	3.35e-55	PDR10	ATP-binding cassette (ABC) transporter; multidrug transporter involved in the pleiotropic drug resistance network; regulated by Pdr1p and Pdr3p [Source:SGD;Acc:S000005855]
YBR157C	2970.24	-0.936022	0.0588026	-15.918	4.75e-57	3.52e-55	ICS2	Protein of unknown function; null mutation does not confer any obvious defects in growth, spore germination, viability, or carbohydrate utilization [Source:SGD;Acc:S000000361]
YMR118C	667.477	-1.42803	0.0898808	-15.8881	7.67e-57	5.62e-55	SHH3	Putative mitochondrial inner membrane protein of unknown function; although similar to paralogous Sdh3p, Shh3p is not a stoichiometric subunit of either succinate dehydrogenase or of the TIM22 translocase; SHH3 has a paralog, SDH3, that arose from the whole genome duplication [Source:SGD;Acc:S000004724]
YNR034W-A	1919.92	-1.03271	0.0650949	-15.8647	1.11e-56	8.07e-55		Putative protein of unknown function; expression is regulated by Msn2p/Msn4p; YNR034W-A has a paralog, YCR075W-A, that arose from the whole genome duplication [Source:SGD;Acc:S000007525]
YKL050C	957.618	-0.901172	0.0571621	-15.7652	5.4e-56	3.87e-54		Protein of unknown function; the YKL050W protein is a target of the SCFCdc4 ubiquitin ligase complex and YKL050W transcription is regulated by Azf1p; YKL050C has a paralog, EIS1, that arose from the whole genome duplication [Source:SGD;Acc:S000001533]
YKL107W	995.423	-1.17205	0.0744308	-15.7468	7.22e-56	5.11e-54		Putative short-chain dehydrogenase/reductase; proposed to be a palmitoylated membrane protein [Source:SGD;Acc:S000001590]
YBR026C	8256.54	-0.83785	0.0532704	-15.7282	9.69e-56	6.78e-54	ETR1	2-enoyl thioester reductase; member of the medium chain dehydrogenase/reductase family; localized to in mitochondria, where it has a probable role in fatty acid synthesis [Source:SGD;Acc:S000000230]
YGR087C	748.104	-1.31724	0.0841416	-15.655	3.07e-55	2.13e-53	PDC6	Minor isoform of pyruvate decarboxylase; decarboxylates pyruvate to acetaldehyde, involved in amino acid catabolism; transcription is glucose- and ethanol-dependent, and is strongly induced during sulfur limitation [Source:SGD;Acc:S000003319]
YPL170W	2872.75	-0.745449	0.0477466	-15.6126	5.97e-55	4.09e-53	DAP1	Heme-binding protein; involved in regulation of cytochrome P450 protein Erg11p; damage response protein, related to mammalian membrane progesterone receptors; mutations lead to defects in telomeres, mitochondria, and sterol synthesis [Source:SGD;Acc:S000006091]
YLR257W	4250.66	-0.550149	0.0360478	-15.2616	1.38e-52	9.33e-51		Protein of unknown function; protein abundance increases in response to DNA replication stress [Source:SGD;Acc:S000004247]
YGL253W	8049.28	0.538825	0.0353569	15.2396	1.93e-52	1.29e-50	HXK2	Hexokinase isoenzyme 2; catalyzes phosphorylation of glucose in the cytosol; predominant hexokinase during growth on glucose; functions in the nucleus to repress expression of HXK1 and GLK1 and to induce expression of its own gene; antiapoptotic; phosphorylation/dephosphorylation at serine-14 by protein kinase Snf1p and protein phosphatase Glc7p-Reg1p regulates nucleocytoplasmic shuttling of Hxk2…
YGR286C	3468.32	0.650053	0.0432135	15.0428	3.85e-51	2.55e-49	BIO2	Biotin synthase; catalyzes the conversion of dethiobiotin to biotin, which is the last step of the biotin biosynthesis pathway; complements E. coli bioB mutant [Source:SGD;Acc:S000003518]
YBL015W	14276.4	0.948698	0.0630712	15.0417	3.91e-51	2.57e-49	ACH1	Protein with CoA transferase activity; particularly for CoASH transfer from succinyl-CoA to acetate; has minor acetyl-CoA-hydrolase activity; phosphorylated; required for acetate utilization and for diploid pseudohyphal growth [Source:SGD;Acc:S000000111]
YLR142W	1905.69	-0.848119	0.0564468	-15.0251	5.03e-51	3.26e-49	PUT1	Proline oxidase; nuclear-encoded mitochondrial protein involved in utilization of proline as sole nitrogen source; PUT1 transcription is induced by Put3p in the presence of proline and the absence of a preferred nitrogen source [Source:SGD;Acc:S000004132]
YJL105W	283.737	-1.61067	0.107265	-15.0158	5.79e-51	3.72e-49	SET4	Protein of unknown function, contains a SET domain; SET4 has a paralog, SET3, that arose from the whole genome duplication [Source:SGD;Acc:S000003641]
YGL156W	4422.76	-0.832491	0.0555911	-14.9753	1.07e-50	6.78e-49	AMS1	Vacuolar alpha mannosidase; involved in free oligosaccharide (fOS) degradation; delivered to the vacuole in a novel pathway separate from the secretory pathway [Source:SGD;Acc:S000003124]
YKL209C	3491.02	0.613122	0.0413867	14.8145	1.18e-49	7.44e-48	STE6	Plasma membrane ATP-binding cassette (ABC) transporter; required for the export of a-factor, catalyzes ATP hydrolysis coupled to a-factor transport; contains 12 transmembrane domains and two ATP binding domains; expressed only in MATa cells [Source:SGD;Acc:S000001692]
YEL020C	1283.6	-0.77143	0.0521318	-14.7977	1.52e-49	9.45e-48		Protein of unknown function with low sequence identity to Pdc1p; mRNA identified as translated by ribosome profiling data [Source:SGD;Acc:S000000746]
YGR236C	2609.48	-1.01414	0.0688548	-14.7286	4.22e-49	2.61e-47	SPG1	Protein required for high temperature survival during stationary phase; not required for growth on nonfermentable carbon sources; the authentic, non-tagged protein is detected in highly purified mitochondria in high-throughput studies [Source:SGD;Acc:S000003468]
YGR201C	630.729	-1.3028	0.0892085	-14.604	2.65e-48	1.62e-46		Putative protein of unknown function [Source:SGD;Acc:S000003433]
YLR438W	854.674	-0.972397	0.0666639	-14.5866	3.42e-48	2.07e-46	CAR2	L-ornithine transaminase (OTAse); catalyzes the second step of arginine degradation, expression is dually-regulated by allophanate induction and a specific arginine induction process; not nitrogen catabolite repression sensitive; protein abundance increases in response to DNA replication stress [Source:SGD;Acc:S000004430]
YHR097C	3773.25	-0.740025	0.0507797	-14.5732	4.16e-48	2.49e-46		Putative protein of unknown function; green fluorescent protein (GFP)-fusion protein localizes to the cytoplasm and the nucleus; YHR097C has a paralog, PAL1, that arose from the whole genome duplication [Source:SGD;Acc:S000001139]
YPL223C	10398.8	-2.3082	0.15842	-14.5701	4.35e-48	2.58e-46	GRE1	Hydrophilin essential in desiccation-rehydration process; stress induced (osmotic, ionic, oxidative, heat shock and heavy metals); regulated by the HOG pathway; GRE1 has a paralog, SIP18, that arose from the whole genome duplication [Source:SGD;Acc:S000006144]
YJL213W	548.316	1.25261	0.0861316	14.543	6.47e-48	3.8e-46		Protein of unknown function that may interact with ribosomes; periodically expressed during the yeast metabolic cycle; phosphorylated in vitro by the mitotic exit network (MEN) kinase complex, Dbf2p/Mob1p [Source:SGD;Acc:S000003749]
YIL136W	29933	-0.75653	0.0520634	-14.5309	7.71e-48	4.49e-46	OM45	Mitochondrial outer membrane protein of unknown function; major constituent of the outer membrane, located on the outer (cytosolic) face; protein abundance increases in response to DNA replication stress [Source:SGD;Acc:S000001398]
YJL133C-A	4098.35	0.785004	0.0546026	14.3767	7.25e-47	4.18e-45		Putative protein of unknown function; the authentic, non-tagged protein is detected in highly purified mitochondria in high-throughput studies [Source:SGD;Acc:S000028805]
YDR070C	6684.56	-0.849268	0.059604	-14.2485	4.58e-46	2.59e-44	FMP16	Protein of unknown function; may be involved in responding to conditions of stress; the authentic, non-tagged protein is detected in highly purified mitochondria in high-throughput studies; protein abundance increases in response to DNA replication stress [Source:SGD;Acc:S000002477]
YER054C	3624.02	-0.775743	0.0544425	-14.2489	4.56e-46	2.59e-44	GIP2	Putative regulatory subunit of protein phosphatase Glc7p; involved in glycogen metabolism; contains a conserved motif (GVNK motif) that is also found in Gac1p, Pig1p, and Pig2p; GIP2 has a paralog, PIG2, that arose from the whole genome duplication [Source:SGD;Acc:S000000856]
YPL262W	12049.6	0.560553	0.0393862	14.2322	5.78e-46	3.25e-44	FUM1	Fumarase; converts fumaric acid to L-malic acid in the TCA cycle; cytosolic and mitochondrial distribution determined by the N-terminal targeting sequence, protein conformation, and status of glyoxylate shunt; phosphorylated in mitochondria [Source:SGD;Acc:S000006183]
YKR097W	1690.78	1.01652	0.0714651	14.2239	6.51e-46	3.62e-44	PCK1	Phosphoenolpyruvate carboxykinase; key enzyme in gluconeogenesis, catalyzes early reaction in carbohydrate biosynthesis, glucose represses transcription and accelerates mRNA degradation, regulated by Mcm1p and Cat8p, located in the cytosol [Source:SGD;Acc:S000001805]
YJL026W	5451.92	-0.821598	0.0580257	-14.1592	1.64e-45	9.04e-44	RNR2	Ribonucleotide-diphosphate reductase (RNR), small subunit; the RNR complex catalyzes the rate-limiting step in dNTP synthesis and is regulated by DNA replication and DNA damage checkpoint pathways via localization of the small subunits; RNR2 has a paralog, RNR4, that arose from the whole genome duplication [Source:SGD;Acc:S000003563]
YGL196W	1659.18	-0.654608	0.0463533	-14.1221	2.77e-45	1.52e-43	DSD1	D-serine dehydratase (aka D-serine ammonia-lyase); converts D-serine to pyruvate and ammonia by a reaction dependent on pyridoxal 5'-phosphate and zinc; may play a role in D-serine detoxification; L-serine is not a substrate [Source:SGD;Acc:S000003164]
YMR090W	1159.23	-0.875514	0.0620755	-14.104	3.59e-45	1.94e-43		Putative protein of unknown function; similar to DTDP-glucose 4,6-dehydratases; GFP-fusion protein localizes to the cytoplasm; up-regulated in response to the fungicide mancozeb; not essential for viability [Source:SGD;Acc:S000004696]
YLR023C	3253.28	0.556108	0.0395871	14.0477	7.95e-45	4.24e-43	IZH3	Membrane protein involved in zinc ion homeostasis; member of the four-protein IZH family, expression induced by zinc deficiency; deletion reduces sensitivity to elevated zinc and shortens lag phase, overexpression reduces Zap1p activity [Source:SGD;Acc:S000004013]
YLR168C	2285.43	0.674343	0.048002	14.0482	7.9e-45	4.24e-43	UPS2	Mitochondrial intermembrane space protein; involved in phospholipid metabolism; has role in regulation of phospholipid metabolism by inhibiting conversion of phosphatidylethanolamine to phosphatidylcholine; null mutant has defects in mitochondrial morphology; similar to Ups1p, Ups3p and to human PRELI; UPS2 has a paralog, UPS3, that arose from the whole genome duplication [Source:SGD;Acc:S0000041…
TLC1	1382.52	0.719497	0.0512657	14.0347	9.57e-45	5.05e-43		RNA template component of telomerase; TLC1 RNA contains a template sequence that Est2p uses to add irregular repeats of TG(1-3) residues onto a DNA end; promoter regulated by the cell cycle dependent transcriptional activators Swi4p/Swi6p and Mbp1p/Swi6p [Source:SGD;Acc:S000006657]
YBR047W	268.658	-1.46804	0.104762	-14.0131	1.3e-44	6.79e-43	FMP23	Putative protein of unknown function; proposed to be involved in iron or copper homeostasis; the authentic, non-tagged protein is detected in highly purified mitochondria in high-throughput studies [Source:SGD;Acc:S000000251]
YHR106W	1594.46	-0.762024	0.0546908	-13.9333	3.98e-44	2.06e-42	TRR2	Mitochondrial thioredoxin reductase; involved in protection against oxidative stress, required with Glr1p to maintain the redox state of Trx3p; contains active-site motif (CAVC) present in prokaryotic orthologs; binds NADPH and FAD; TRR2 has a paralog, TRR1, that arose from the whole genome duplication [Source:SGD;Acc:S000001148]
YPL189C-A	1137.62	0.724221	0.0521874	13.8773	8.69e-44	4.48e-42	COA2	Cytochrome oxidase assembly factor; null mutation results in respiratory deficiency with specific loss of cytochrome oxidase activity; functions downstream of assembly factors Mss51p and Coa1p and interacts with assembly factor Shy1p [Source:SGD;Acc:S000028527]
YJL016W	1208.49	-0.850902	0.0622122	-13.6774	1.39e-42	7.08e-41		Putative protein of unknown function; GFP-fusion protein localizes to the cytoplasm; conserved in closely related Saccharomyces species [Source:SGD;Acc:S000003553]
YGR032W	4728.71	-0.696555	0.0510099	-13.6553	1.88e-42	9.51e-41	GSC2	Catalytic subunit of 1,3-beta-glucan synthase; involved in formation of the inner layer of the spore wall; activity positively regulated by Rho1p and negatively by Smk1p; GSC2 has a paralog, FKS1, that arose from the whole genome duplication [Source:SGD;Acc:S000003264]
YNL208W	6407.38	-0.702544	0.051495	-13.643	2.22e-42	1.12e-40		Protein of unknown function; may interact with ribosomes, based on co-purification experiments; authentic, non-tagged protein is detected in purified mitochondria in high-throughput studies; potential orthologs found in other fungi [Source:SGD;Acc:S000005152]
YBR068C	3761.09	-0.726662	0.0536221	-13.5515	7.76e-42	3.87e-40	BAP2	High-affinity leucine permease; functions as a branched-chain amino acid permease involved in uptake of leucine, isoleucine and valine; contains 12 predicted transmembrane domains; BAP2 has a paralog, BAP3, that arose from the whole genome duplication [Source:SGD;Acc:S000000272]
YLR164W	479.729	-1.05533	0.0779614	-13.5365	9.52e-42	4.71e-40	SHH4	Putative alternate subunit of succinate dehydrogenase (SDH); mitochondrial inner membrane protein; genetic interaction with SDH4 suggests that Shh4p can function as a functional SDH subunit; a fraction copurifies with SDH subunit Sdh3p; expression induced by nitrogen limitation in a GLN3, GAT1-dependent manner; Shh4p has greater similarity to human SDHD (subunit D of SDH, implicated in paragangli…
YNL280C	1119.21	-0.878689	0.0649794	-13.5226	1.15e-41	5.65e-40	ERG24	C-14 sterol reductase; acts in ergosterol biosynthesis; mutants accumulate the abnormal sterol ignosterol (ergosta-8,14 dienol), and are viable under anaerobic growth conditions but inviable on rich medium under aerobic conditions [Source:SGD;Acc:S000005224]
YLR420W	1819.36	0.600855	0.0444383	13.5211	1.17e-41	5.72e-40	URA4	Dihydroorotase; catalyzes the third enzymatic step in the de novo biosynthesis of pyrimidines, converting carbamoyl-L-aspartate into dihydroorotate [Source:SGD;Acc:S000004412]
YHR087W	1159.43	-0.950692	0.0711277	-13.366	9.55e-41	4.62e-39	RTC3	Protein of unknown function involved in RNA metabolism; has structural similarity to SBDS, the human protein mutated in Shwachman-Diamond Syndrome (the yeast SBDS ortholog = SDO1); null mutation suppresses cdc13-1 temperature sensitivity; protein abundance increases in response to DNA replication stress [Source:SGD;Acc:S000001129]
YLR364W	658.706	0.906892	0.0679661	13.3433	1.3e-40	6.21e-39	GRX8	Glutaredoxin that employs a dithiol mechanism of catalysis; monomeric; activity is low and null mutation does not affect sensitivity to oxidative stress; GFP-fusion protein localizes to the cytoplasm; expression strongly induced by arsenic [Source:SGD;Acc:S000004356]
YDL124W	7832.98	-0.494442	0.0372948	-13.2577	4.07e-40	1.94e-38		NADPH-dependent alpha-keto amide reductase; reduces aromatic alpha-keto amides, aliphatic alpha-keto esters, and aromatic alpha-keto esters; member of the aldo-keto reductase (AKR) family; protein abundance increases in response to DNA replication stress [Source:SGD;Acc:S000002282]
YOR134W	302.798	-1.20738	0.091106	-13.2525	4.37e-40	2.06e-38	BAG7	Rho GTPase activating protein (RhoGAP); stimulates the intrinsic GTPase activity of Rho1p, which plays a bud growth by regulating actin cytoskeleton organization and cell wall biosynthesis, resulting in the downregulation of Rho1p; structurally and functionally related to Sac7p; BAG7 has a paralog, SAC7, that arose from the whole genome duplication [Source:SGD;Acc:S000005660]
YNR001C	30340.6	0.870601	0.065757	13.2397	5.18e-40	2.43e-38	CIT1	Citrate synthase; catalyzes the condensation of acetyl coenzyme A and oxaloacetate to form citrate; the rate-limiting enzyme of the TCA cycle; nuclear encoded mitochondrial protein; CIT1 has a paralog, CIT2, that arose from the whole genome duplication [Source:SGD;Acc:S000005284]
YER081W	3180.23	0.575298	0.0435459	13.2113	7.55e-40	3.51e-38	SER3	3-phosphoglycerate dehydrogenase; catalyzes the first step in serine and glycine biosynthesis; SER3 has a paralog, SER33, that arose from the whole genome duplication [Source:SGD;Acc:S000000883]
YOL083W	1963.08	-0.703766	0.0539523	-13.0442	6.85e-39	3.16e-37	ATG34	Receptor protein involved in selective autophagy during starvation; specifically involved in the transport of cargo protein alpha-mannosidase (Ams1p); Atg19p paralog [Source:SGD;Acc:S000005443]
YDL214C	1762.59	-0.959189	0.0736691	-13.0202	9.39e-39	4.3e-37	PRR2	Serine/threonine protein kinase; inhibits pheromone induced signalling downstream of MAPK, possibly at the level of the Ste12p transcription factor; mutant has increased aneuploidy tolerance; PRR2 has a paralog, NPR1, that arose from the whole genome duplication [Source:SGD;Acc:S000002373]
YMR002W	8832.79	0.514801	0.0396956	12.9687	1.84e-38	8.31e-37	MIX17	Mitochondrial intermembrane space protein; required for normal oxygen consumption; contains twin cysteine-x9-cysteine motifs; protein abundance increases in response to DNA replication stress [Source:SGD;Acc:S000004604]
YAR020C	179.211	-2.31064	0.178164	-12.9691	1.83e-38	8.31e-37	PAU7	Member of the seripauperin multigene family; active during alcoholic fermentation, regulated by anaerobiosis, inhibited by oxygen, repressed by heme [Source:SGD;Acc:S000000073]
YIL045W	1711.79	-0.743188	0.0576488	-12.8916	5.02e-38	2.25e-36	PIG2	Putative type-1 protein phosphatase targeting subunit; tethers Glc7p type-1 protein phosphatase to Gsy2p glycogen synthase; PIG2 has a paralog, GIP2, that arose from the whole genome duplication [Source:SGD;Acc:S000001307]
YGR008C	4315.06	-0.855941	0.0665215	-12.8671	6.89e-38	3.07e-36	STF2	Protein involved in resistance to desiccation stress; Stf2p exhibits antioxidant properties, and its overexpression prevents ROS accumulation and apoptosis; binds to F0 sector of mitochondrial F1F0 ATPase in vitro and may modulate the inhibitory action of Inh1p and Stf1p; protein abundance increases in response to DNA replication stress; STF2 has a paralog, TMA10, that arose from the whole genome…
YIL119C	755.241	-0.903037	0.0703127	-12.8431	9.4e-38	4.15e-36	RPI1	Transcription factor, allelic differences between S288C and Sigma1278b; mediates fermentation stress tolerance by modulating cell wall integrity; overexpression suppresses heat shock sensitivity of wild-type RAS2 overexpression and also suppresses cell lysis defect of mpk1 mutation; allele from S288c can confer fMAPK pathway independent transcription of FLO11; S288C and Sigma1278b alleles differ …
YOR315W	2509.76	0.685717	0.0536376	12.7842	2.01e-37	8.81e-36	SFG1	Nuclear protein putative transcription factor; required for growth of superficial pseudohyphae (which do not invade the agar substrate) but not for invasive pseudohyphal growth; may act together with Phd1p; potential Cdc28p substrate [Source:SGD;Acc:S000005842]
YKL096W-A	18910	-0.697606	0.0547902	-12.7323	3.91e-37	1.7e-35	CWP2	Covalently linked cell wall mannoprotein; major constituent of the cell wall; plays a role in stabilizing the cell wall; involved in low pH resistance; precursor is GPI-anchored [Source:SGD;Acc:S000001956]
YHR183W	16163.1	0.570764	0.0448592	12.7234	4.38e-37	1.9e-35	GND1	6-phosphogluconate dehydrogenase (decarboxylating); catalyzes an NADPH regenerating reaction in the pentose phosphate pathway; required for growth on D-glucono-delta-lactone and adaptation to oxidative stress; GND1 has a paralog, GND2, that arose from the whole genome duplication [Source:SGD;Acc:S000001226]
YGR254W	11803.3	-0.752073	0.059131	-12.7188	4.65e-37	2e-35	ENO1	Enolase I, a phosphopyruvate hydratase; catalyzes conversion of 2-phosphoglycerate to phosphoenolpyruvate during glycolysis and the reverse reaction during gluconeogenesis; expression repressed in response to glucose; protein abundance increases in response to DNA replication stress; N-terminally propionylated in vivo; ENO1 has a paralog, ENO2, that arose from the whole genome duplication [Source…
YNL111C	1662.86	-0.837218	0.0658449	-12.715	4.88e-37	2.08e-35	CYB5	Cytochrome b5; involved in the sterol and lipid biosynthesis pathways; acts as an electron donor to support sterol C5-6 desaturation [Source:SGD;Acc:S000005055]
YFR053C	20173.4	-0.626451	0.0493721	-12.6884	6.86e-37	2.91e-35	HXK1	Hexokinase isoenzyme 1; a cytosolic protein that catalyzes phosphorylation of glucose during glucose metabolism; expression is highest during growth on non-glucose carbon sources; glucose-induced repression involves hexokinase Hxk2p; HXK1 has a paralog, HXK2, that arose from the whole genome duplication [Source:SGD;Acc:S000001949]
YAL061W	2935.13	-0.945969	0.0746551	-12.6712	8.54e-37	3.6e-35	BDH2	Putative medium-chain alcohol dehydrogenase with similarity to BDH1; transcription induced by constitutively active PDR1 and PDR3 [Source:SGD;Acc:S000000057]
YOR289W	1691.1	-0.572283	0.0454145	-12.6013	2.08e-36	8.68e-35		Putative protein of unknown function; transcription induced by the unfolded protein response; green fluorescent protein (GFP)-fusion protein localizes to both the cytoplasm and the nucleus [Source:SGD;Acc:S000005815]
YOR034C	564.532	-0.937084	0.0744071	-12.594	2.28e-36	9.46e-35	AKR2	Ankyrin repeat-containing protein; member of a family of putative palmitoyltransferases containing an Asp-His-His-Cys-cysteine rich (DHHC-CRD) domain; possibly involved in constitutive endocytosis of Ste3p; AKR2 has a paralog, AKR1, that arose from the whole genome duplication [Source:SGD;Acc:S000005560]
YLR178C	3121.48	-0.650098	0.0517029	-12.5737	2.95e-36	1.22e-34	TFS1	Inhibitor of carboxypeptidase Y (Prc1p), and Ras GAP (Ira2p); phosphatidylethanolamine-binding protein (PEBP) family member and ortholog of hPEBP1/RKIP, a natural metastasis suppressor; targets to vacuolar membranes during stationary phase; acetylated by NatB N-terminal acetyltransferase; protein abundance increases in response to DNA replication stress [Source:SGD;Acc:S000004168]
YML128C	14089.8	-0.78032	0.0622226	-12.5408	4.47e-36	1.83e-34	MSC1	Protein of unknown function; mutant is defective in directing meiotic recombination events to homologous chromatids; the authentic, non-tagged protein is detected in highly purified mitochondria and is phosphorylated [Source:SGD;Acc:S000004597]
YCL027W	528.897	1.06422	0.0850747	12.5092	6.65e-36	2.71e-34	FUS1	Membrane protein localized to the shmoo tip; required for cell fusion; expression regulated by mating pheromone; proposed to coordinate signaling, fusion, and polarization events required for fusion; potential Cdc28p substrate [Source:SGD;Acc:S000000532]
YPR127W	1345.7	-0.791416	0.0632699	-12.5086	6.7e-36	2.71e-34		Putative pyridoxine 4-dehydrogenase; differentially expressed during alcoholic fermentation; expression activated by transcription factor YRM1/YOR172W; green fluorescent protein (GFP)-fusion protein localizes to both the cytoplasm and the nucleus [Source:SGD;Acc:S000006331]
YIL160C	3841.63	-0.667014	0.0535399	-12.4583	1.26e-35	5.07e-34	POT1	3-ketoacyl-CoA thiolase with broad chain length specificity; cleaves 3-ketoacyl-CoA into acyl-CoA and acetyl-CoA during beta-oxidation of fatty acids [Source:SGD;Acc:S000001422]
YER024W	15217.1	0.825216	0.0663078	12.4452	1.48e-35	5.93e-34	YAT2	Carnitine acetyltransferase; has similarity to Yat1p, which is a carnitine acetyltransferase associated with the mitochondrial outer membrane [Source:SGD;Acc:S000000826]
YDR275W	1216.82	-0.82311	0.0662067	-12.4324	1.74e-35	6.92e-34	BSC2	Protein of unknown function; ORF exhibits genomic organization compatible with a translational readthrough-dependent mode of expression; null mutant displays increased translation rate and increased readthrough of premature stop codons; BSC2 has a paralog, IRC23, that arose from the whole genome duplication [Source:SGD;Acc:S000002683]
YDR365C	6701.77	-0.457603	0.0369327	-12.3902	2.95e-35	1.16e-33	ESF1	Nucleolar protein involved in pre-rRNA processing; depletion causes severely decreased 18S rRNA levels [Source:SGD;Acc:S000002773]
YLR348C	4739.46	-0.598374	0.0487369	-12.2776	1.19e-34	4.68e-33	DIC1	Mitochondrial dicarboxylate carrier; integral membrane protein, catalyzes a dicarboxylate-phosphate exchange across the inner mitochondrial membrane, transports cytoplasmic dicarboxylates into the mitochondrial matrix [Source:SGD;Acc:S000004340]
YLR332W	2737.85	0.630148	0.051328	12.2769	1.21e-34	4.7e-33	MID2	O-glycosylated plasma membrane protein; acts as a sensor for cell wall integrity signaling and activates the pathway; interacts with Rom2p, a guanine nucleotide exchange factor for Rho1p, and with cell integrity pathway protein Zeo1p; MID2 has a paralog, MTL1, that arose from the whole genome duplication [Source:SGD;Acc:S000004324]
YOR388C	3734.29	-1.89381	0.154777	-12.2357	2e-34	7.75e-33	FDH1	NAD(+)-dependent formate dehydrogenase; may protect cells from exogenous formate [Source:SGD;Acc:S000005915]
YML075C	6033.4	-0.555531	0.0454144	-12.2325	2.08e-34	8.02e-33	HMG1	HMG-CoA reductase; catalyzes the conversion of HMG-CoA to mevalonate, which is a rate-limiting step in sterol biosynthesis; one of two isozymes; localizes to the nuclear envelope; overproduction induces the formation of karmellae; forms foci at the nuclear periphery upon DNA replication stress; HMG1 has a paralog, HMG2, that arose from the whole genome duplication [Source:SGD;Acc:S000004540]
YIL101C	4960	-0.648518	0.0532042	-12.1892	3.55e-34	1.36e-32	XBP1	Transcriptional repressor; binds to promoter sequences of the cyclin genes, CYS3, and SMF2; expression is induced by stress or starvation during mitosis, and late in meiosis; member of the Swi4p/Mbp1p family; potential Cdc28p substrate; relative distribution to the nucleus increases upon DNA replication stress [Source:SGD;Acc:S000001363]
YDR309C	2712.68	0.776246	0.0639488	12.1386	6.6e-34	2.51e-32	GIC2	Redundant rho-like GTPase Cdc42p effector; involved in initiation of budding and cellular polarization; interacts with Cdc42p via the Cdc42/Rac-interactive binding (CRIB) domain and with PI(4,5)P2 via a polybasic region; GIC2 has a paralog, GIC1, that arose from the whole genome duplication [Source:SGD;Acc:S000002717]
YJL144W	3020.92	-0.697743	0.0575484	-12.1245	7.84e-34	2.96e-32		Cytoplasmic hydrophilin essential in desiccation-rehydration process; expression induced by osmotic stress, starvation and during stationary phase; protein abundance increases in response to DNA replication stress [Source:SGD;Acc:S000003680]
YOR215C	6364.75	-0.535751	0.0443389	-12.0831	1.3e-33	4.87e-32	AIM41	Putative protein of unknown function; the authentic protein is detected in highly purified mitochondria in high-throughput studies; null mutant displays reduced frequency of mitochondrial genome loss [Source:SGD;Acc:S000005741]
YJL101C	3147.87	-0.452476	0.0374578	-12.0796	1.35e-33	5.05e-32	GSH1	Gamma glutamylcysteine synthetase; catalyzes the first step in glutathione (GSH) biosynthesis; expression induced by oxidants, cadmium, and mercury; protein abundance increases in response to DNA replication stress [Source:SGD;Acc:S000003637]
YBR169C	5775.13	-0.649896	0.0538426	-12.0703	1.52e-33	5.62e-32	SSE2	Member of the heat shock protein 70 (HSP70) family; may be involved in protein folding; localized to the cytoplasm; SSE2 has a paralog, SSE1, that arose from the whole genome duplication [Source:SGD;Acc:S000000373]
YLR179C	1246.83	0.720446	0.0597226	12.0632	1.65e-33	6.09e-32		Protein of unknown function with similarity to Tfs1p; transcription is activated by paralogous proteins Yrm1p and Yrr1p along with proteins involved in multidrug resistance; GFP-tagged protein localizes to the cytoplasm and nucleus [Source:SGD;Acc:S000004169]
YPL147W	4010.55	-0.511339	0.0425704	-12.0116	3.09e-33	1.13e-31	PXA1	Subunit of a heterodimeric peroxisomal ABC transport complex; required for import of long-chain fatty acids into peroxisomes; similarity to human adrenoleukodystrophy transporter ABCD1 and ABCD2 and ALD-related proteins; mutations in ABCD1 cause X-linked adrenoleukodystrophy (X-ALD), a peroxisomal disorder; complex also includes Pxa2p [Source:SGD;Acc:S000006068]
YMR175W	5035.07	-1.60856	0.133939	-12.0097	3.16e-33	1.15e-31	SIP18	Phospholipid-binding hydrophilin; essential to overcome desiccation-rehydration process; expression is induced by osmotic stress; SIP18 has a paralog, GRE1, that arose from the whole genome duplication [Source:SGD;Acc:S000004787]
YMR250W	1832.96	-0.767421	0.0640318	-11.985	4.26e-33	1.54e-31	GAD1	Glutamate decarboxylase; converts glutamate into gamma-aminobutyric acid (GABA) during glutamate catabolism; involved in response to oxidative stress [Source:SGD;Acc:S000004862]
YPR074C	11243.9	0.581691	0.0485381	11.9842	4.3e-33	1.55e-31	TKL1	Transketolase; catalyzes conversion of xylulose-5-phosphate and ribose-5-phosphate to sedoheptulose-7-phosphate and glyceraldehyde-3-phosphate in the pentose phosphate pathway; needed for synthesis of aromatic amino acids; TKL1 has a paralog, TKL2, that arose from the whole genome duplication [Source:SGD;Acc:S000006278]
YFR020W	2458.77	0.510979	0.0427266	11.9593	5.81e-33	2.08e-31		Protein of unknown function; mRNA identified as translated by ribosome profiling data [Source:SGD;Acc:S000001916]
YLR284C	1791.63	-0.630631	0.052813	-11.9408	7.25e-33	2.58e-31	ECI1	Peroxisomal delta3,delta2-enoyl-CoA isomerase; hexameric protein that converts 3-hexenoyl-CoA to trans-2-hexenoyl-CoA, essential for the beta-oxidation of unsaturated fatty acids, oleate-induced; ECI1 has a paralog, DCI1, that arose from the whole genome duplication [Source:SGD;Acc:S000004274]
YJL217W	2290.8	0.722637	0.0607112	11.9029	1.14e-32	4.05e-31	REE1	Cytoplasmic protein involved in the regulation of enolase (ENO1); mRNA expression is induced by calcium shortage, copper deficiency (via Mac1p) and the presence of galactose (via Gal4p); mRNA expression is also regulated by the cell cycle [Source:SGD;Acc:S000003753]
YHR126C	61.0186	-3.52371	0.296439	-11.8868	1.39e-32	4.88e-31	ANS1	Putative GPI protein; transcription dependent upon Azf1p [Source:SGD;Acc:S000001168]
YDR213W	398.087	-1.01604	0.0858403	-11.8364	2.53e-32	8.86e-31	UPC2	Sterol regulatory element binding protein; induces transcription of sterol biosynthetic genes and of DAN/TIR gene products; relocates from intracellular membranes to perinuclear foci on sterol depletion; UPC2 has a paralog, ECM22, that arose from the whole genome duplication [Source:SGD;Acc:S000002621]
YNL200C	2880.61	-0.565907	0.0481483	-11.7534	6.78e-32	2.36e-30		NADHX epimerase; catalyzes isomerization of (R)- and (S)-NADHX; homologous to AIBP in mammals and the N- terminal domain of YjeF in E.coli; enzyme is widespread in eukaryotes, prokaryotes and archaea; the authentic, non-tagged protein is detected in highly purified mitochondria in high-throughput studies [Source:SGD;Acc:S000005144]
YKL182W	13743.7	-0.524756	0.0446603	-11.75	7.07e-32	2.43e-30	FAS1	Beta subunit of fatty acid synthetase; complex catalyzes the synthesis of long-chain saturated fatty acids; contains acetyltransacylase, dehydratase, enoyl reductase, malonyl transacylase, and palmitoyl transacylase activities [Source:SGD;Acc:S000001665]
YMR006C	1909.53	-0.577606	0.0491574	-11.7501	7.05e-32	2.43e-30	PLB2	Phospholipase B (lysophospholipase) involved in lipid metabolism; displays transacylase activity in vitro; overproduction confers resistance to lysophosphatidylcholine [Source:SGD;Acc:S000004608]
YIL055C	1579.95	-0.583317	0.0498164	-11.7093	1.14e-31	3.91e-30		Putative protein of unknown function [Source:SGD;Acc:S000001317]
YIR037W	1894.64	-0.616655	0.0526682	-11.7083	1.16e-31	3.94e-30	HYR1	Thiol peroxidase; functions as a hydroperoxide receptor to sense intracellular hydroperoxide levels and transduce a redox signal to the Yap1p transcription factor; HYR1 has a paralog, GPX1, that arose from the whole genome duplication [Source:SGD;Acc:S000001476]
YDR098C	2631.24	0.568945	0.0488855	11.6383	2.63e-31	8.91e-30	GRX3	Glutathione-dependent oxidoreductase; hydroperoxide and superoxide-radical responsive; monothiol glutaredoxin subfamily member along with Grx4p and Grx5p; protects cells from oxidative damage; with Grx4p, binds to Aft1p in iron-replete conditions, promoting its dissociation from promoters; evidence exists indicating that the translation start site is not Met1 as currently annotated, but rather Me…
YKL026C	740.924	-0.851799	0.0733671	-11.6101	3.66e-31	1.23e-29	GPX1	Phospholipid hydroperoxide glutathione peroxidase; induced by glucose starvation that protects cells from phospholipid hydroperoxides and nonphospholipid peroxides during oxidative stress; GPX1 has a paralog, HYR1, that arose from the whole genome duplication [Source:SGD;Acc:S000001509]
YER121W	540.439	-0.831628	0.0716815	-11.6017	4.04e-31	1.35e-29		Putative protein of unknown function; may be involved in phosphatase regulation and/or generation of precursor metabolites and energy [Source:SGD;Acc:S000000923]
YHR096C	11581.1	-0.871879	0.0752071	-11.593	4.47e-31	1.49e-29	HXT5	Hexose transporter with moderate affinity for glucose; induced in the presence of non-fermentable carbon sources, induced by a decrease in growth rate, contains an extended N-terminal domain relative to other HXTs; HXT5 has a paralog, HXT3, that arose from the whole genome duplication [Source:SGD;Acc:S000001138]
YHR051W	3222.82	0.545815	0.0471279	11.5816	5.11e-31	1.69e-29	COX6	Subunit VI of cytochrome c oxidase (Complex IV); Complex IV is the terminal member of the mitochondrial inner membrane electron transport chain; expression is regulated by oxygen levels [Source:SGD;Acc:S000001093]
YIL123W	4335.74	0.443541	0.0383347	11.5702	5.83e-31	1.92e-29	SIM1	Protein of the SUN family (Sim1p, Uth1p, Nca3p, Sun4p); may participate in DNA replication; promoter contains SCB regulation box at -300 bp indicating that expression may be cell cycle-regulated; SIM1 has a paralog, SUN4, that arose from the whole genome duplication [Source:SGD;Acc:S000001385]
YDL197C	1792.31	-0.623759	0.0541069	-11.5283	9.5e-31	3.12e-29	ASF2	Anti-silencing protein; causes derepression of silent loci when overexpressed [Source:SGD;Acc:S000002356]
YLR053C	867.259	1.18706	0.103004	11.5244	9.94e-31	3.24e-29		Putative protein of unknown function [Source:SGD;Acc:S000004043]
YGR204W	9840.28	0.490943	0.0426096	11.5219	1.02e-30	3.32e-29	ADE3	Cytoplasmic trifunctional enzyme C1-tetrahydrofolate synthase; involved in single carbon metabolism and required for biosynthesis of purines, thymidylate, methionine, and histidine; null mutation causes auxotrophy for adenine and histidine [Source:SGD;Acc:S000003436]
YPL230W	3393.82	-0.69416	0.0602902	-11.5136	1.13e-30	3.64e-29	USV1	Putative transcription factor containing a C2H2 zinc finger; mutation affects transcriptional regulation of genes involved in growth on non-fermentable carbon sources, response to salt stress and cell wall biosynthesis; USV1 has a paralog, RGM1, that arose from the whole genome duplication [Source:SGD;Acc:S000006151]
YOL153C	956.593	-0.775767	0.0674085	-11.5084	1.2e-30	3.84e-29		Hypothetical protein [Source:SGD;Acc:S000005513]
YER158C	1549.33	-0.652878	0.0569678	-11.4605	2.08e-30	6.66e-29		Protein of unknown function; potentially phosphorylated by Cdc28p; YER158C has a paralog, AFR1, that arose from the whole genome duplication [Source:SGD;Acc:S000000960]
YLR304C	20305.1	0.453718	0.0396961	11.4298	2.97e-30	9.44e-29	ACO1	Aconitase; required for the tricarboxylic acid (TCA) cycle and also independently required for mitochondrial genome maintenance; phosphorylated; component of the mitochondrial nucleoid; mutation leads to glutamate auxotrophy [Source:SGD;Acc:S000004295]
YJL127C-B	1037.25	0.746244	0.065299	11.4281	3.03e-30	9.57e-29		Putative protein of unknown function; identified based on homology to the filamentous fungus, <i>Ashbya gossypii</i> [Source:SGD;Acc:S000028522]
YPR191W	15373.4	0.560948	0.0496886	11.2893	1.48e-29	4.67e-28	QCR2	Subunit 2 of ubiquinol cytochrome-c reductase (Complex III); Complex III is a component of the mitochondrial inner membrane electron transport chain; phosphorylated; transcription is regulated by Hap1p, Hap2p/Hap3p, and heme [Source:SGD;Acc:S000006395]
YOL126C	11885.2	0.569161	0.050493	11.2721	1.8e-29	5.65e-28	MDH2	Cytoplasmic malate dehydrogenase; one of three isozymes that catalyze interconversion of malate and oxaloacetate; involved in the glyoxylate cycle and gluconeogenesis during growth on two-carbon compounds; interacts with Pck1p and Fbp1 [Source:SGD;Acc:S000005486]
YPR149W	24179.5	-0.463457	0.0411631	-11.2591	2.09e-29	6.51e-28	NCE102	Protein of unknown function; contains transmembrane domains; involved in secretion of proteins that lack classical secretory signal sequences; component of the detergent-insoluble glycolipid-enriched complexes (DIGs); NCE102 has a paralog, FHN1, that arose from the whole genome duplication [Source:SGD;Acc:S000006353]
YMR083W	9133.36	0.466127	0.0414838	11.2364	2.7e-29	8.38e-28	ADH3	Mitochondrial alcohol dehydrogenase isozyme III; involved in the shuttling of mitochondrial NADH to the cytosol under anaerobic conditions and ethanol production [Source:SGD;Acc:S000004688]
YDL066W	3178.5	0.531803	0.0473958	11.2205	3.24e-29	9.98e-28	IDP1	Mitochondrial NADP-specific isocitrate dehydrogenase; catalyzes the oxidation of isocitrate to alpha-ketoglutarate; not required for mitochondrial respiration and may function to divert alpha-ketoglutarate to biosynthetic processes [Source:SGD;Acc:S000002224]
YGR161C	3966.65	-0.728629	0.0650653	-11.1984	4.15e-29	1.27e-27	RTS3	Putative component of the protein phosphatase type 2A complex [Source:SGD;Acc:S000003393]
YOL014W	118.689	1.64006	0.146744	11.1763	5.32e-29	1.63e-27		Putative protein of unknown function [Source:SGD;Acc:S000005374]
YPL276W	2223.66	-2.35642	0.210868	-11.1749	5.41e-29	1.65e-27		NAD(+)-dependent formate dehydrogenase; may protect cells from exogenous formate; YPL275W and YPL276W comprise a continuous open reading frame in some S. cerevisiae strains but not in the genomic reference strain S288C [Source:SGD;Acc:S000006197]
YMR206W	3393.06	-0.59819	0.0535444	-11.1719	5.6e-29	1.69e-27		Putative protein of unknown function; not an essential gene; YMR206W has a paralog, YNR014W, that arose from the whole genome duplication [Source:SGD;Acc:S000004819]
YGL037C	9443.75	-0.526104	0.0471005	-11.1698	5.73e-29	1.73e-27	PNC1	Nicotinamidase that converts nicotinamide to nicotinic acid; part of the NAD(+) salvage pathway; required for life span extension by calorie restriction; PNC1 expression responds to all known stimuli that extend replicative life span; protein increases in abundance and relative distribution to cytoplasmic foci decreases upon DNA replication stress [Source:SGD;Acc:S000003005]
YDR074W	7465.38	-0.68089	0.0609939	-11.1632	6.17e-29	1.85e-27	TPS2	Phosphatase subunit of the trehalose-6-P synthase/phosphatase complex; involved in synthesis of the storage carbohydrate trehalose; expression is induced by stress conditions and repressed by the Ras-cAMP pathway; protein abundance increases in response to DNA replication stress [Source:SGD;Acc:S000002481]
YLR307W	460.877	0.873429	0.0783522	11.1475	7.37e-29	2.2e-27	CDA1	Chitin deacetylase; together with Cda2p involved in the biosynthesis ascospore wall component, chitosan; required for proper rigidity of the ascospore wall [Source:SGD;Acc:S000004298]
YLR254C	748.17	-0.745536	0.0669718	-11.1321	8.76e-29	2.6e-27	NDL1	Homolog of nuclear distribution factor NudE; NUDEL; interacts with Pac1p and regulates dynein targeting to microtubule plus ends [Source:SGD;Acc:S000004244]
YMR244W	145.699	-1.74698	0.15712	-11.1188	1.02e-28	3e-27		Putative protein of unknown function [Source:SGD;Acc:S000004858]
YMR012W	5841.36	0.458735	0.0413966	11.0815	1.54e-28	4.54e-27	CLU1	Subunit of the eukaryotic translation initiation factor 3 (eIF3); component of unknown function; deletion causes defects in mitochondrial organization but not in growth or translation initiation; can rescue cytokinesis and mitochondrial organization defects of the Dictyostelium cluA- mutant [Source:SGD;Acc:S000004614]
YGL055W	27446.9	-0.567305	0.0512586	-11.0675	1.8e-28	5.28e-27	OLE1	Delta(9) fatty acid desaturase; required for monounsaturated fatty acid synthesis and for normal distribution of mitochondria [Source:SGD;Acc:S000003023]
YMR202W	4686.44	-0.641792	0.0580051	-11.0644	1.87e-28	5.44e-27	ERG2	C-8 sterol isomerase; catalyzes the isomerization of the delta-8 double bond to the delta-7 position at an intermediate step in ergosterol biosynthesis [Source:SGD;Acc:S000004815]
YOL030W	6134.57	0.398755	0.0360697	11.0551	2.07e-28	6e-27	GAS5	1,3-beta-glucanosyltransferase; has similarity to Gas1p; localizes to the cell wall [Source:SGD;Acc:S000005390]
YOR184W	4628.51	0.455829	0.041589	10.9603	5.93e-28	1.71e-26	SER1	3-phosphoserine aminotransferase; catalyzes the formation of phosphoserine from 3-phosphohydroxypyruvate, required for serine and glycine biosynthesis; regulated by the general control of amino acid biosynthesis mediated by Gcn4p; protein abundance increases in response to DNA replication stress [Source:SGD;Acc:S000005710]
YGR144W	232.518	-1.18024	0.107945	-10.9338	7.95e-28	2.28e-26	THI4	Thiazole synthase; abundant protein involved in the formation of the thiazole moiety of thiamine during thiamine biosynthesis; acts more as a co-substrate rather than an enzyme by providing the sulphur source for thiazole formation; undergoes a single turnover only; required for mitochondrial genome stability in response to DNA damaging agents [Source:SGD;Acc:S000003376]
YIL124W	1958.67	-0.737685	0.0675544	-10.9199	9.26e-28	2.65e-26	AYR1	Bifunctional triacylglycerol lipase and 1-acyl DHAP reductase; NADPH-dependent 1-acyl dihydroxyacetone phosphate reductase involved in phosphatidic acid biosynthesis; lipid droplet triacylglycerol lipase involved in the mobilization of non-polar lipids; found in lipid particles, the endoplasmic reticulum and the mitochondrial outer membrane; required for spore germination; role in cell wall biosy…
YLR297W	379.443	-0.876785	0.0808053	-10.8506	1.98e-27	5.64e-26		Protein of unknown function; green fluorescent protein (GFP)-fusion protein localizes to the vacuole; not an essential gene; induced by treatment with 8-methoxypsoralen and UVA irradiation; relocalizes from nucleus to vacuole upon DNA replication stress; YLR297W has a paralog, YOR186W, that arose from the whole genome duplication [Source:SGD;Acc:S000004288]
YMR034C	337.306	-0.956784	0.0884304	-10.8196	2.78e-27	7.87e-26		Putative transporter; member of the SLC10 carrier family; identified in a transposon mutagenesis screen as a gene involved in azole resistance; YMR034C is not an essential gene [Source:SGD;Acc:S000004637]
YDL085C-A	437.133	0.782969	0.0726357	10.7794	4.31e-27	1.21e-25		Putative protein of unknown function; green fluorescent protein (GFP)-fusion protein localizes to the cytoplasm and nucleus [Source:SGD;Acc:S000007588]
YAR028W	228.221	1.17212	0.108941	10.7592	5.36e-27	1.51e-25		Putative integral membrane protein; member of DUP240 gene family; GFP-fusion protein is induced in response to the DNA-damaging agent MMS [Source:SGD;Acc:S000000076]
YGR138C	250.575	1.09673	0.102144	10.737	6.82e-27	1.91e-25	TPO2	Polyamine transporter of the major facilitator superfamily; member of the 12-spanner drug:H(+) antiporter DHA1 family; specific for spermine; localizes to the plasma membrane; transcription of TPO2 is regulated by Haa1p; TPO2 has a paralog, TPO3, that arose from the whole genome duplication [Source:SGD;Acc:S000003370]
YLR251W	503.046	-0.844823	0.0792111	-10.6655	1.48e-26	4.11e-25	SYM1	Protein required for ethanol metabolism; induced by heat shock and localized to the inner mitochondrial membrane; homologous to mammalian peroxisomal membrane protein Mpv17 [Source:SGD;Acc:S000004241]
YPR062W	2474.96	0.546158	0.0512406	10.6587	1.59e-26	4.4e-25	FCY1	Cytosine deaminase; zinc metalloenzyme that catalyzes the hydrolytic deamination of cytosine to uracil; of biomedical interest because it also catalyzes the deamination of 5-fluorocytosine (5FC) to form anticancer drug 5-fluorouracil (5FU) [Source:SGD;Acc:S000006266]
YMR096W	1374	-0.78804	0.0742886	-10.6078	2.74e-26	7.56e-25	SNZ1	Protein involved in vitamin B6 biosynthesis; member of a stationary phase-induced gene family; coregulated with SNO1; interacts with Sno1p and with Yhr198p, perhaps as a multiprotein complex containing other Snz and Sno proteins [Source:SGD;Acc:S000004702]
YHR039C	5485.17	-0.495179	0.0467472	-10.5927	3.22e-26	8.85e-25	MSC7	Protein of unknown function; green fluorescent protein (GFP)-fusion protein localizes to the endoplasmic reticulum; msc7 mutants are defective in directing meiotic recombination events to homologous chromatids [Source:SGD;Acc:S000001081]
YMR303C	38159.2	-0.651257	0.0616916	-10.5567	4.73e-26	1.29e-24	ADH2	Glucose-repressible alcohol dehydrogenase II; catalyzes the conversion of ethanol to acetaldehyde; involved in the production of certain carboxylate esters; regulated by ADR1 [Source:SGD;Acc:S000004918]
YGR177C	212.543	-1.10999	0.105866	-10.4849	1.01e-25	2.76e-24	ATF2	Alcohol acetyltransferase; may play a role in steroid detoxification; forms volatile esters during fermentation, which is important for brewing and winemaking [Source:SGD;Acc:S000003409]
YNL220W	2943.39	0.431831	0.0412502	10.4686	1.2e-25	3.26e-24	ADE12	Adenylosuccinate synthase; catalyzes the first step in synthesis of adenosine monophosphate from inosine 5'monophosphate during purine nucleotide biosynthesis; exhibits binding to single-stranded autonomously replicating (ARS) core sequence [Source:SGD;Acc:S000005164]
YPL004C	11897	-0.591212	0.0565117	-10.4618	1.29e-25	3.49e-24	LSP1	Eisosome core component; eisosomes are large immobile patch structures at the cell cortex associated with endocytosis; phosphorylated on Thr233 upon Pkc1p hyperactivation in a Slt2p MAPK-dependent fashion; null mutants show activation of Pkc1p/Ypk1p stress resistance pathways; member of the BAR domain family [Source:SGD;Acc:S000005925]
YOL058W	9488.23	-0.567402	0.0543476	-10.4402	1.62e-25	4.36e-24	ARG1	Arginosuccinate synthetase; catalyzes the formation of L-argininosuccinate from citrulline and L-aspartate in the arginine biosynthesis pathway; potential Cdc28p substrate [Source:SGD;Acc:S000005419]
YIR029W	1459.3	0.650095	0.0623093	10.4333	1.75e-25	4.67e-24	DAL2	Allantoicase; converts allantoate to urea and ureidoglycolate in the second step of allantoin degradation; expression sensitive to nitrogen catabolite repression and induced by allophanate, an intermediate in allantoin degradation [Source:SGD;Acc:S000001468]
YML116W	909.123	-0.603502	0.0580828	-10.3904	2.74e-25	7.31e-24	ATR1	Multidrug efflux pump of the major facilitator superfamily; required for resistance to aminotriazole and 4-nitroquinoline-N-oxide; ATR1 has a paralog, YMR279C, that arose from the whole genome duplication; protein abundance increases in response to DNA replication stress [Source:SGD;Acc:S000004584]
YLR113W	3010.32	0.412882	0.0398009	10.3737	3.27e-25	8.66e-24	HOG1	Mitogen-activated protein kinase involved in osmoregulation; controls global reallocation of RNAPII in osmotic shock; activates CDC28 by stimulating antisense RNA transcription; mediates recruitment/activation of RNAPII at Hot1p-dependent promoters; with Mrc1p defines novel S-phase checkpoint that prevent conflicts between DNA replication and transcription; nuclear form represses pseudohyphal gro…
YPL156C	2839.75	-0.498662	0.0480891	-10.3696	3.41e-25	9.01e-24	PRM4	Pheromone-regulated protein proposed to be involved in mating; predicted to have 1 transmembrane segment; transcriptionally regulated by Ste12p during mating and by Cat8p during the diauxic shift [Source:SGD;Acc:S000006077]
YBR213W	1073.21	0.587495	0.0568208	10.3394	4.67e-25	1.23e-23	MET8	Bifunctional dehydrogenase and ferrochelatase; involved in the biosynthesis of siroheme, a prosthetic group used by sulfite reductase; required for sulfate assimilation and methionine biosynthesis [Source:SGD;Acc:S000000417]
YLR080W	1074.11	-0.653142	0.0632375	-10.3284	5.24e-25	1.37e-23	EMP46	Integral membrane component of ER-derived COPII-coated vesicles; functions in ER to Golgi transport; EMP46 has a paralog, EMP47, that arose from the whole genome duplication [Source:SGD;Acc:S000004070]
YDR247W	954.575	-0.616022	0.0596746	-10.323	5.55e-25	1.45e-23	VHS1	Cytoplasmic serine/threonine protein kinase; identified as a high-copy suppressor of the synthetic lethality of a sis2 sit4 double mutant, suggesting a role in G1/S phase progression; VHS1 has a paralog, SKS1, that arose from the whole genome duplication [Source:SGD;Acc:S000002655]
YJL057C	2099.76	-0.543812	0.0528579	-10.2882	7.97e-25	2.07e-23	IKS1	Protein kinase of unknown cellular role; putative serine/threonine kinase; expression is induced during mild heat stress; deletion mutants are hypersensitive to copper sulphate and resistant to sorbate; interacts with an N-terminal fragment of Sst2p [Source:SGD;Acc:S000003593]
YBL043W	2663.2	0.642805	0.0628089	10.2343	1.39e-24	3.6e-23	ECM13	Non-essential protein of unknown function; induced by treatment with 8-methoxypsoralen and UVA irradiation; ECM13 has a paralog, YJR115W, that arose from the whole genome duplication [Source:SGD;Acc:S000000139]
YBR214W	5341.9	-0.656595	0.064311	-10.2097	1.79e-24	4.62e-23	SDS24	Protein involved in cell separation during budding; one of two S. cerevisiae homologs (Sds23p and Sds24p) of the S. pombe Sds23 protein, which is implicated in APC/cyclosome regulation; may play an indirect role in fluid-phase endocytosis; protein abundance increases in response to DNA replication stress; SDS24 has a paralog, SDS23, that arose from the whole genome duplication [Source:SGD;Acc:S00…
YML087C	1941.66	0.636267	0.062332	10.2077	1.83e-24	4.7e-23	AIM33	Putative protein of unknown function, highly conserved across species; homolog of human CYB5R4; null mutant displays reduced frequency of mitochondrial genome loss; AIM33 has a paralog, PGA3, that arose from the whole genome duplication [Source:SGD;Acc:S000004552]
YPL265W	153.897	1.65336	0.162072	10.2014	1.95e-24	4.99e-23	DIP5	Dicarboxylic amino acid permease; mediates high-affinity and high-capacity transport of L-glutamate and L-aspartate; also a transporter for Gln, Asn, Ser, Ala, and Gly; relocalizes from plasma membrane to vacuole upon DNA replication stress [Source:SGD;Acc:S000006186]
YEL060C	23029.6	-0.480299	0.0472216	-10.1712	2.67e-24	6.78e-23	PRB1	Vacuolar proteinase B (yscB) with H3 N-terminal endopeptidase activity; serine protease of the subtilisin family; involved in protein degradation in the vacuole and required for full protein degradation during sporulation; activity inhibited by Pbi2p; protein abundance increases in response to DNA replication stress; PRB1 has a paralog, YSP3, that arose from the whole genome duplication [Source:S…
YMR169C	774.715	-0.777206	0.0766225	-10.1433	3.55e-24	8.99e-23	ALD3	Cytoplasmic aldehyde dehydrogenase; involved in beta-alanine synthesis; uses NAD+ as the preferred coenzyme; very similar to Ald2p; expression is induced by stress and repressed by glucose [Source:SGD;Acc:S000004779]
YDR216W	3795.92	0.496478	0.0491036	10.1108	4.95e-24	1.25e-22	ADR1	Carbon source-responsive zinc-finger transcription factor; required for transcription of the glucose-repressed gene ADH2, of peroxisomal protein genes, and of genes required for ethanol, glycerol, and fatty acid utilization [Source:SGD;Acc:S000002624]
YGR086C	18787.2	-0.512219	0.0509136	-10.0606	8.25e-24	2.07e-22	PIL1	Eisosome core component; eisosomes are large immobile cell cortex structures associated with endocytosis; detected in phosphorylated state in mitochondria; phosphorylated on Thr233 upon Pkc1p hyperactivation in a Slt2p MAPK-dependent fashion; null mutant shows activation of Pkc1p/Ypk1p stress resistance pathways; member of BAR domain family; protein increases in abundance and relocalizes from pla…
YGL197W	2186.95	-0.471197	0.0469506	-10.036	1.06e-23	2.65e-22	MDS3	Putative component of the TOR regulatory pathway; negative regulator of early meiotic gene expression; required, with Pmd1p, for growth under alkaline conditions; has an N-terminal kelch-like domain; MDS3 has a paralog, PMD1, that arose from the whole genome duplication [Source:SGD;Acc:S000003165]
YMR145C	13370.1	0.42327	0.0422803	10.011	1.36e-23	3.4e-22	NDE1	Mitochondrial external NADH dehydrogenase; type II NAD(P)H:quinone oxidoreductase that catalyzes the oxidation of cytosolic NADH; Nde1p and Nde2p provide cytosolic NADH to the mitochondrial respiratory chain; NDE1 has a paralog, NDE2, that arose from the whole genome duplication [Source:SGD;Acc:S000004753]
YNL009W	1513.51	-0.572904	0.0572308	-10.0104	1.37e-23	3.41e-22	IDP3	Peroxisomal NADP-dependent isocitrate dehydrogenase; catalyzes oxidation of isocitrate to alpha-ketoglutarate with the formation of NADP(H+), required for growth on unsaturated fatty acids; IDP3 has a paralog, IDP2, that arose from the whole genome duplication [Source:SGD;Acc:S000004954]
YGL184C	1602.33	-0.580769	0.0581856	-9.98132	1.84e-23	4.55e-22	STR3	Peroxisomal cystathionine beta-lyase; converts cystathionine into homocysteine; may be redox regulated by Gto1p; involved in the release of the aromatic thiol 3-mercaptohexanol during wine fermentation [Source:SGD;Acc:S000003152]
YIL121W	246.294	0.949208	0.0951677	9.97406	1.98e-23	4.88e-22	QDR2	Plasma membrane transporter of the major facilitator superfamily; member of the 12-spanner drug:H(+) antiporter DHA1 family; exports copper; has broad substrate specificity and can transport many mono- and divalent cations; transports a variety of drugs and is required for resistance to quinidine, barban, cisplatin, and bleomycin; contributes to potassium homeostasis; expression is regulated by c…
YPR010C-A	8739.33	0.369649	0.0371584	9.94793	2.57e-23	6.32e-22		Putative protein of unknown function; conserved among Saccharomyces sensu stricto species [Source:SGD;Acc:S000122558]
YPL054W	3914.13	-0.532174	0.0535222	-9.94305	2.7e-23	6.61e-22	LEE1	Zinc-finger protein of unknown function [Source:SGD;Acc:S000005975]
YLR038C	3577.46	0.511078	0.0514836	9.92702	3.18e-23	7.73e-22	COX12	Subunit VIb of cytochrome c oxidase; cytochrome c oxidase is also known as respiratory Complex IV and is the terminal member of the mitochondrial inner membrane electron transport chain; required for assembly of cytochrome c oxidase but not required for activity after assembly; phosphorylated; easily released from the intermembrane space, suggesting a loose association with Complex IV [Source:SGD…
YKL109W	6466.51	0.387357	0.0390622	9.91642	3.53e-23	8.56e-22	HAP4	Transcription factor; subunit of the heme-activated, glucose-repressed Hap2p/3p/4p/5p CCAAT-binding complex, a transcriptional activator and global regulator of respiratory gene expression; provides the principal activation function of the complex; involved in diauxic shift [Source:SGD;Acc:S000001592]
YGL008C	22613.6	0.394063	0.0397695	9.90868	3.82e-23	9.22e-22	PMA1	Plasma membrane P2-type H+-ATPase; pumps protons out of cell; major regulator of cytoplasmic pH and plasma membrane potential; long-lived protein asymmetrically distributed at plasma membrane between mother cells and buds; accumulates at high levels in mother cells during aging, buds emerge with very low levels of Pma1p, newborn cells have low levels of Pma1p; Hsp30p plays a role in Pma1p regulat…
YHL044W	108.725	1.47421	0.148862	9.90322	4.03e-23	9.7e-22		Putative integral membrane protein; member of DUP240 gene family; green fluorescent protein (GFP)-fusion protein localizes to the plasma membrane in a punctate pattern [Source:SGD;Acc:S000001036]
YNR044W	1946.87	0.733009	0.0740516	9.89863	4.22e-23	1.01e-21	AGA1	Anchorage subunit of a-agglutinin of a-cells; highly O-glycosylated protein with N-terminal secretion signal and C-terminal signal for addition of GPI anchor to cell wall, linked to adhesion subunit Aga2p via two disulfide bonds; AGA1 has a paralog, FIG2, that arose from the whole genome duplication [Source:SGD;Acc:S000005327]
YJR094C	1087.99	0.616706	0.0623309	9.89407	4.42e-23	1.05e-21	IME1	Master regulator of meiosis that is active only during meiotic events; activates transcription of early meiotic genes through interaction with Ume6p; degraded by the 26S proteasome following phosphorylation by Ime2p; transcription is negatively regulated in cis by the IRT1 long noncoding antisense RNA [Source:SGD;Acc:S000003854]
YGL117W	1574.59	0.683503	0.0692291	9.87305	5.45e-23	1.3e-21		Putative protein of unknown function [Source:SGD;Acc:S000003085]
YMR241W	5651.77	0.404476	0.0410484	9.85364	6.61e-23	1.57e-21	YHM2	Citrate and oxoglutarate carrier protein; exports citrate from and imports oxoglutarate into the mitochondrion, causing net export of NADPH reducing equivalents; also associates with mt nucleoids and has a role in replication and segregation of the mt genome [Source:SGD;Acc:S000004854]
YPR007C	374.223	-0.8237	0.0836329	-9.84899	6.92e-23	1.63e-21	REC8	Meiosis-specific component of sister chromatid cohesion complex; maintains cohesion between sister chromatids during meiosis I; maintains cohesion between centromeres of sister chromatids until meiosis II; independent of its role in sister chromatid cohesion, Rec8p promotes allelic collisions and prevents nonspecific chromosome interactions; homolog of S. pombe Rec8p [Source:SGD;Acc:S000006211]
YKL142W	4284.57	-0.420074	0.0426916	-9.83972	7.59e-23	1.79e-21	MRP8	Protein of unknown function; undergoes sumoylation; transcription induced under cell wall stress; protein levels are reduced under anaerobic conditions; protein abundance increases in response to DNA replication stress; originally thought to be a mitochondrial ribosomal protein based on sequence analysis [Source:SGD;Acc:S000001625]
YDR533C	1115.9	-0.606063	0.061791	-9.80827	1.04e-22	2.42e-21	HSP31	Methylglyoxalase that converts methylglyoxal to D-lactate; involved in oxidative stress resistance, diauxic shift, and stationary phase survival; has similarity to E. coli Hsp31 and C. albicans Glx3p; member of the DJ-1/ThiJ/PfpI superfamily, which includes human DJ-1 involved in Parkinson's disease and cancer; exists as a dimer and contains a putative metal-binding site; protein abundance increa…
YLR414C	2135.77	0.489907	0.049947	9.80854	1.03e-22	2.42e-21	PUN1	Plasma membrane protein with a role in cell wall integrity; co-localizes with Sur7p in punctate membrane patches; null mutant displays decreased thermotolerance; transcription induced upon cell wall damage and metal ion stress [Source:SGD;Acc:S000004406]
YIL083C	1585.66	0.53376	0.0544888	9.79576	1.17e-22	2.73e-21	CAB2	Subunit of the CoA-Synthesizing Protein Complex (CoA-SPC); subunits of this complex are: Cab2p, Cab3p, Cab4p, Cab5p, Sis2p and Vhs3p; probable phosphopantothenoylcysteine synthetase (PPCS), which catalyzes the second step of coenzyme A biosynthesis from pantothenate; null mutant lethality is complemented by E. coli coaBC (encoding a bifunctional enzyme with PPCS activity) [Source:SGD;Acc:S0000013…
YNL052W	18503	0.424406	0.0433473	9.79082	1.23e-22	2.86e-21	COX5A	Subunit Va of cytochrome c oxidase; cytochrome c oxidase is the terminal member of the mitochondrial inner membrane electron transport chain; Cox5Ap is predominantly expressed during aerobic growth while its isoform Vb (Cox5Bp) is expressed during anaerobic growth; COX5A has a paralog, COX5B, that arose from the whole genome duplication [Source:SGD;Acc:S000004997]
YJR010W	9105.7	0.490225	0.0506008	9.68808	3.39e-22	7.82e-21	MET3	ATP sulfurylase; catalyzes the primary step of intracellular sulfate activation, essential for assimilatory reduction of sulfate to sulfide, involved in methionine metabolism [Source:SGD;Acc:S000003771]
YKL093W	2572.85	-0.58767	0.0607461	-9.67421	3.88e-22	8.92e-21	MBR1	Protein involved in mitochondrial functions and stress response; overexpression suppresses growth defects of hap2, hap3, and hap4 mutants; MBR1 has a paralog, ISF1, that arose from the whole genome duplication [Source:SGD;Acc:S000001576]
YLR312C	3988.76	-0.521199	0.053887	-9.67208	3.96e-22	9.08e-21		Putative protein of unknown function [Source:SGD;Acc:S000004303]
YHR171W	772.744	-0.656474	0.0681169	-9.63745	5.56e-22	1.27e-20	ATG7	Autophagy-related protein and dual specificity member of the E1 family; mediates the attachment of Atg12p to Atg5p and Atg8p to phosphatidylethanolamine which are required steps in autophagosome formation; E1 enzymes are also known as ubiquitin-activating enzymes; involved in methionine restriction extension of chronological lifespan in an autophagy-dependent manner [Source:SGD;Acc:S000001214]
YBL042C	1879.19	0.486866	0.0505446	9.63241	5.83e-22	1.33e-20	FUI1	High affinity uridine permease, localizes to the plasma membrane; also mediates low but significant transport of the cytotoxic nucleoside analog 5-fluorouridine; not involved in uracil transport; relative distribution to the vacuole increases upon DNA replication stress [Source:SGD;Acc:S000000138]
YLL062C	1677.29	0.635308	0.0659776	9.62914	6.02e-22	1.36e-20	MHT1	S-methylmethionine-homocysteine methyltransferase; functions along with Sam4p in the conversion of S-adenosylmethionine (AdoMet) to methionine to control the methionine/AdoMet ratio [Source:SGD;Acc:S000003985]
YOR230W	8292.03	-0.609563	0.0633188	-9.62689	6.16e-22	1.39e-20	WTM1	Transcriptional modulator; involved in regulation of meiosis, silencing, and expression of RNR genes; required for nuclear localization of the ribonucleotide reductase small subunit Rnr2p and Rnr4p; contains WD repeats [Source:SGD;Acc:S000005756]
YLR265C	413.155	-0.729359	0.0757713	-9.62579	6.22e-22	1.4e-20	NEJ1	Protein involved in regulation of nonhomologous end joining; interacts with DNA ligase IV components Dnl4p and Lif1p; repressed by MAT heterozygosity; regulates cellular distribution of Lif1p [Source:SGD;Acc:S000004255]
YDL169C	1644.57	-0.478978	0.0497719	-9.62346	6.37e-22	1.43e-20	UGX2	Protein of unknown function; transcript accumulates in response to any combination of stress conditions [Source:SGD;Acc:S000002328]
YLR030W	393.351	-0.777899	0.081064	-9.59612	8.3e-22	1.85e-20		Putative protein of unknown function; S288C contains an in-frame stop codon between ORFs YLR030W and YLR031W [Source:SGD;Acc:S000004020]
YCR083W	731.256	-0.625129	0.0653403	-9.56728	1.1e-21	2.44e-20	TRX3	Mitochondrial thioredoxin; highly conserved oxidoreductase required to maintain the redox homeostasis of the cell, forms the mitochondrial thioredoxin system with Trr2p, redox state is maintained by both Trr2p and Glr1p [Source:SGD;Acc:S000000679]
YDR298C	7567.99	0.420396	0.0440798	9.53717	1.47e-21	3.26e-20	ATP5	Subunit 5 of the stator stalk of mitochondrial F1F0 ATP synthase; F1F0 ATP synthase is a large, evolutionarily conserved enzyme complex required for ATP synthesis; homologous to bovine subunit OSCP (oligomycin sensitivity-conferring protein); phosphorylated [Source:SGD;Acc:S000002706]
YBR023C	2264.82	0.384713	0.0406239	9.47013	2.79e-21	6.18e-20	CHS3	Chitin synthase III; catalyzes the transfer of N-acetylglucosamine (GlcNAc) to chitin; required for synthesis of the majority of cell wall chitin, the chitin ring during bud emergence, and spore wall chitosan; contains overlapping di-leucine and di-acidic signals that mediate, respectively, intracellular trafficking by AP-1 and trafficking to plasma membrane by exomer complex; requires AP-3 compl…
YGL077C	2844.32	0.423557	0.0447756	9.45955	3.09e-21	6.81e-20	HNM1	Plasma membrane transporter for choline, ethanolamine, and carnitine; involved in the uptake of nitrogen mustard and the uptake of glycine betaine during hypersaline stress; co-regulated with phospholipid biosynthetic genes and negatively regulated by choline and myo-inositol [Source:SGD;Acc:S000003045]
YNL277W	4578.3	0.38117	0.0404848	9.41513	4.73e-21	1.04e-19	MET2	L-homoserine-O-acetyltransferase; catalyzes the conversion of homoserine to O-acetyl homoserine which is the first step of the methionine biosynthetic pathway [Source:SGD;Acc:S000005221]
YGL096W	800.322	-0.594778	0.0632935	-9.39714	5.61e-21	1.23e-19	TOS8	Homeodomain-containing protein and putative transcription factor; found associated with chromatin; target of SBF transcription factor; induced during meiosis and under cell-damaging conditions; TOS8 has a paralog, CUP9, that arose from the whole genome duplication [Source:SGD;Acc:S000003064]
YLR452C	755.957	0.6504	0.0692297	9.39481	5.73e-21	1.25e-19	SST2	GTPase-activating protein for Gpa1p; regulates desensitization to alpha factor pheromone; also required to prevent receptor-independent signaling of the mating pathway; member of the RGS (regulator of G-protein signaling) family [Source:SGD;Acc:S000004444]
YHR005C-A	3348.52	0.367205	0.0392909	9.3458	9.12e-21	1.98e-19	TIM10	Essential protein of the mitochondrial intermembrane space; forms a complex with Tim9p (TIM10 complex) that delivers hydrophobic proteins to the TIM22 complex for insertion into the inner membrane [Source:SGD;Acc:S000003530]
YML091C	8052.38	0.395646	0.0423736	9.33708	9.9e-21	2.14e-19	RPM2	Protein subunit of mitochondrial RNase P; has roles in nuclear transcription, cytoplasmic and mitochondrial RNA processing, and mitochondrial translation; distributed to mitochondria, cytoplasmic processing bodies, and the nucleus [Source:SGD;Acc:S000004556]
YBR008C	756.926	-0.634939	0.068145	-9.31747	1.19e-20	2.57e-19	FLR1	Plasma membrane transporter of the major facilitator superfamily; member of the 12-spanner drug:H(+) antiporter DHA1 family; involved in efflux of fluconazole, diazaborine, benomyl, methotrexate, and other drugs; expression induced in cells treated with the mycotoxin patulin; relocalizes from nucleus to plasma membrane upon DNA replication stress [Source:SGD;Acc:S000000212]
YMR272C	2946.94	0.376396	0.0404639	9.30202	1.38e-20	2.96e-19	SCS7	Sphingolipid alpha-hydroxylase; functions in the alpha-hydroxylation of sphingolipid-associated very long chain fatty acids, has both cytochrome b5-like and hydroxylase/desaturase domains, not essential for growth [Source:SGD;Acc:S000004885]
YPR006C	9417.47	0.472411	0.0509043	9.28038	1.69e-20	3.62e-19	ICL2	2-methylisocitrate lyase of the mitochondrial matrix; functions in the methylcitrate cycle to catalyze the conversion of 2-methylisocitrate to succinate and pyruvate; ICL2 transcription is repressed by glucose and induced by ethanol [Source:SGD;Acc:S000006210]
YJL171C	695.936	0.610608	0.0658124	9.27801	1.73e-20	3.69e-19		GPI-anchored cell wall protein of unknown function; induced in response to cell wall damaging agents and by mutations in genes involved in cell wall biogenesis; sequence similarity to YBR162C/TOS1, a covalently bound cell wall protein; protein abundance increases in response to DNA replication stress [Source:SGD;Acc:S000003707]
YBL075C	18901	-1.15945	0.124976	-9.27736	1.74e-20	3.7e-19	SSA3	ATPase involved in protein folding and the response to stress; plays a role in SRP-dependent cotranslational protein-membrane targeting and translocation; member of the heat shock protein 70 (HSP70) family; localized to the cytoplasm; SSA3 has a paralog, SSA4, that arose from the whole genome duplication [Source:SGD;Acc:S000000171]
YEL011W	3363.04	-0.670074	0.0725618	-9.23453	2.59e-20	5.5e-19	GLC3	Glycogen branching enzyme, involved in glycogen accumulation; green fluorescent protein (GFP)-fusion protein localizes to the cytoplasm in a punctate pattern; relocalizes from nucleus to cytoplasmic foci upon DNA replication stress [Source:SGD;Acc:S000000737]
YPL222W	2741.66	-0.580629	0.0629293	-9.22668	2.79e-20	5.9e-19	FMP40	Putative protein of unknown function; proposed to be involved in responding to environmental stresses; the authentic, non-tagged protein is detected in highly purified mitochondria in high-throughput studies [Source:SGD;Acc:S000006143]
YIL033C	7006.32	-0.409033	0.0443602	-9.22072	2.95e-20	6.21e-19	BCY1	Regulatory subunit of the cyclic AMP-dependent protein kinase (PKA); PKA is a component of a signaling pathway that controls a variety of cellular processes, including metabolism, cell cycle, stress response, stationary phase, and sporulation [Source:SGD;Acc:S000001295]
YOL020W	994.009	0.539264	0.0586509	9.19447	3.77e-20	7.91e-19	TAT2	High affinity tryptophan and tyrosine permease; overexpression confers FK506 and FTY720 resistance [Source:SGD;Acc:S000005380]
YHR072W	5237.98	-0.347187	0.037771	-9.19189	3.86e-20	8.07e-19	ERG7	Lanosterol synthase; an essential enzyme that catalyzes the cyclization of squalene 2,3-epoxide, a step in ergosterol biosynthesis [Source:SGD;Acc:S000001114]
YBR069C	105.593	1.39598	0.151946	9.18737	4.03e-20	8.39e-19	TAT1	Amino acid transporter for valine, leucine, isoleucine, and tyrosine; low-affinity tryptophan and histidine transporter; overexpression confers FK506 and FTY720 resistance; protein abundance increases in response to DNA replication stress [Source:SGD;Acc:S000000273]
YAL038W	29603.9	-0.361706	0.0393869	-9.1834	4.18e-20	8.68e-19	CDC19	Pyruvate kinase; functions as a homotetramer in glycolysis to convert phosphoenolpyruvate to pyruvate, the input for aerobic (TCA cycle) or anaerobic (glucose fermentation) respiration; regulated via allosteric activation by fructose bisphosphate; CDC19 has a paralog, PYK2, that arose from the whole genome duplication [Source:SGD;Acc:S000000036]
YFL024C	2185.67	-0.435453	0.0474323	-9.18051	4.29e-20	8.88e-19	EPL1	Subunit of NuA4, an essential histone H4/H2A acetyltransferase complex; conserved region at N-terminus is essential for interaction with the NPC (nucleosome core particle); required for autophagy; homologous to Drosophila Enhancer of Polycomb; coding sequence contains length polymorphisms in different strains [Source:SGD;Acc:S000001870]
YIR039C	540.06	0.741774	0.080855	9.17413	4.55e-20	9.39e-19	YPS6	Putative GPI-anchored aspartic protease; member of the yapsin family of proteases involved in cell wall growth and maintenance [Source:SGD;Acc:S000001478]
YNL031C	18793.2	0.443869	0.0484027	9.17033	4.72e-20	9.7e-19	HHT2	Histone H3; core histone protein required for chromatin assembly, part of heterochromatin-mediated telomeric and HM silencing; one of two identical histone H3 proteins (see HHT1); regulated by acetylation, methylation, and phosphorylation; H3K14 acetylation plays an important role in the unfolding of strongly positioned nucleosomes during repair of UV damage [Source:SGD;Acc:S000004976]
YLL024C	12543.4	0.374547	0.0410853	9.11632	7.77e-20	1.59e-18	SSA2	ATP-binding protein; involved in protein folding and vacuolar import of proteins; member of heat shock protein 70 (HSP70) family; associated with the chaperonin-containing T-complex; present in the cytoplasm, vacuolar membrane and cell wall; 98% identical with paralog Ssa1p, but subtle differences between the two proteins provide functional specificity with respect to propagation of yeast [URE3] …
YGR044C	2286.88	-0.432153	0.047809	-9.03915	1.58e-19	3.23e-18	RME1	Zinc finger protein involved in control of meiosis; prevents meiosis by repressing IME1 expression and promotes mitosis by activating CLN2 expression; directly repressed by a1-alpha2 regulator; mediates cell type control of sporulation; relocalizes from nucleus to cytoplasm upon DNA replication stress [Source:SGD;Acc:S000003276]
YGR289C	5049.81	-0.518511	0.0574375	-9.0274	1.76e-19	3.58e-18	MAL11	High-affinity maltose transporter (alpha-glucoside transporter); inducible; encoded in the MAL1 complex locus; broad substrate specificity that includes maltotriose; required for isomaltose utilization [Source:SGD;Acc:S000003521]
YDL020C	8034.97	-0.373959	0.0414741	-9.01668	1.94e-19	3.94e-18	RPN4	Transcription factor that stimulates expression of proteasome genes; Rpn4p levels are in turn regulated by the 26S proteasome in a negative feedback control mechanism; RPN4 is transcriptionally regulated by various stress responses; relative distribution to the nucleus increases upon DNA replication stress [Source:SGD;Acc:S000002178]
YGL205W	11804.2	-0.430495	0.0477642	-9.01291	2.01e-19	4.06e-18	POX1	Fatty-acyl coenzyme A oxidase; involved in the fatty acid beta-oxidation pathway; localized to the peroxisomal matrix [Source:SGD;Acc:S000003173]
YPR033C	2433.89	0.401524	0.0447329	8.97604	2.81e-19	5.66e-18	HTS1	Cytoplasmic and mitochondrial histidine tRNA synthetase; efficient mitochondrial localization requires both a presequence and an amino-terminal sequence; mutations in human ortholog HARS2 are associated with Perrault syndrome [Source:SGD;Acc:S000006237]
YKL152C	22106.4	-0.40776	0.0454483	-8.97195	2.91e-19	5.86e-18	GPM1	Tetrameric phosphoglycerate mutase; mediates the conversion of 3-phosphoglycerate to 2-phosphoglycerate during glycolysis and the reverse reaction during gluconeogenesis [Source:SGD;Acc:S000001635]
YJL196C	956.403	0.569776	0.0635356	8.96783	3.02e-19	6.06e-18	ELO1	Elongase I, medium-chain acyl elongase; catalyzes carboxy-terminal elongation of unsaturated C12-C16 fatty acyl-CoAs to C16-C18 fatty acids; ELO1 has a paralog, ELO2, that arose from the whole genome duplication [Source:SGD;Acc:S000003732]
YJR121W	31586.9	0.401675	0.0448918	8.94762	3.63e-19	7.26e-18	ATP2	Beta subunit of the F1 sector of mitochondrial F1F0 ATP synthase; which is a large, evolutionarily conserved enzyme complex required for ATP synthesis; F1 translationally regulates ATP6 and ATP8 expression to achieve a balanced output of ATP synthase genes encoded in nucleus and mitochondria; phosphorylated [Source:SGD;Acc:S000003882]
YLR084C	1078.93	0.461057	0.05159	8.93694	4e-19	7.97e-18	RAX2	N-glycosylated protein; involved in the maintenance of bud site selection during bipolar budding; localization requires Rax1p; RAX2 mRNA stability is regulated by Mpt5p [Source:SGD;Acc:S000004074]
YMR088C	1136.86	0.474416	0.053151	8.92581	4.42e-19	8.78e-18	VBA1	Permease of basic amino acids in the vacuolar membrane [Source:SGD;Acc:S000004694]
YPR124W	3949.54	0.423881	0.0476028	8.90453	5.36e-19	1.06e-17	CTR1	High-affinity copper transporter of the plasma membrane; mediates nearly all copper uptake under low copper conditions; transcriptionally induced at low copper levels and degraded at high copper levels; protein increases in abundance and relocalizes from nucleus to plasma membrane upon DNA replication stress [Source:SGD;Acc:S000006328]
YGR189C	8884.66	0.4127	0.0465507	8.86558	7.61e-19	1.5e-17	CRH1	Chitin transglycosylase; functions in the transfer of chitin to beta(1-6) and beta(1-3) glucans in the cell wall; similar and functionally redundant to Utr2; localizes to sites of polarized growth; expression induced by cell wall stress [Source:SGD;Acc:S000003421]
YMR053C	602.309	-0.636387	0.0719003	-8.85096	8.68e-19	1.71e-17	STB2	Protein that interacts with Sin3p in a two-hybrid assay; part of a large protein complex with Sin3p and Stb1p; STB2 has a paralog, STB6, that arose from the whole genome duplication [Source:SGD;Acc:S000004657]
YLR399C	5325.89	-0.30038	0.0339758	-8.84101	9.49e-19	1.86e-17	BDF1	Protein involved in transcription initiation; functions at TATA-containing promoters; associates with the basal transcription factor TFIID; contains two bromodomains; corresponds to the C-terminal region of mammalian TAF1; redundant with Bdf2p; BDF1 has a paralog, BDF2, that arose from the whole genome duplication [Source:SGD;Acc:S000004391]
YPL134C	2942.66	0.476824	0.0539429	8.83942	9.62e-19	1.88e-17	ODC1	Mitochondrial inner membrane transporter; 2-oxodicarboxylate transporter, exports 2-oxoadipate and 2-oxoglutarate from the mitochondrial matrix to the cytosol for lysine and glutamate biosynthesis and lysine catabolism; suppresses, in multicopy, an fmc1 null mutation; ODC1 has a paralog, ODC2, that arose from the whole genome duplication [Source:SGD;Acc:S000006055]
YMR256C	1979.2	0.520252	0.0588679	8.83762	9.78e-19	1.9e-17	COX7	Subunit VII of cytochrome c oxidase (Complex IV); Complex IV is the terminal member of the mitochondrial inner membrane electron transport chain [Source:SGD;Acc:S000004869]
YGL263W	124.161	1.56354	0.177071	8.83001	1.05e-18	2.03e-17	COS12	Protein of unknown function; member of the DUP380 subfamily of conserved, often subtelomerically-encoded proteins [Source:SGD;Acc:S000003232]
YOR173W	3961.71	-0.559203	0.0634675	-8.81086	1.24e-18	2.4e-17	DCS2	m(7)GpppX pyrophosphatase regulator; non-essential, stress induced regulatory protein; modulates m7G-oligoribonucleotide metabolism; inhibits Dcs1p; regulated by Msn2p, Msn4p, and the Ras-cAMP-cAPK signaling pathway; mutant has increased aneuploidy tolerance; DCS2 has a paralog, DCS1, that arose from the whole genome duplication [Source:SGD;Acc:S000005699]
YJL048C	4439.59	-0.47363	0.0538427	-8.79654	1.41e-18	2.72e-17	UBX6	UBX (ubiquitin regulatory X) domain-containing protein; interacts with Cdc48p, transcription is repressed when cells are grown in media containing inositol and choline; UBX6 has a paralog, UBX7, that arose from the whole genome duplication [Source:SGD;Acc:S000003584]
YNL145W	4857.63	0.36923	0.0419809	8.7952	1.43e-18	2.75e-17	MFA2	Mating pheromone a-factor; made by a cells; interacts with alpha cells to induce cell cycle arrest and other responses leading to mating; biogenesis involves C-terminal modification, N-terminal proteolysis, and export; also encoded by MFA1 [Source:SGD;Acc:S000005089]
YLL041C	22844.9	0.3241	0.0368983	8.7836	1.58e-18	3.04e-17	SDH2	Iron-sulfur protein subunit of succinate dehydrogenase; the complex couples the oxidation of succinate to the transfer of electrons to ubiquinone as part of the TCA cycle and the mitochondrial respiratory chain; other members are Sdh1p, Sdh3p, and Sdh4p [Source:SGD;Acc:S000003964]
YFL007W	2804.48	-0.400875	0.0459145	-8.7309	2.53e-18	4.83e-17	BLM10	Proteasome activator; binds the core proteasome (CP) and stimulates proteasome-mediated protein degradation by inducing gate opening; required for sequestering CP into proteasome storage granule (PSG) during quiescent phase and for nuclear import of CP in proliferating cells; required for resistance to bleomycin, may be involved in protecting against oxidative damage; similar to mammalian PA200 […
YHR042W	2535.11	-0.423165	0.0485613	-8.71402	2.93e-18	5.59e-17	NCP1	NADP-cytochrome P450 reductase; involved in ergosterol biosynthesis; associated and coordinately regulated with Erg11p [Source:SGD;Acc:S000001084]
YER004W	4956.7	-0.329362	0.0378433	-8.7033	3.22e-18	6.13e-17	FMP52	Protein of unknown function; localized to the mitochondrial outer membrane; induced by treatment with 8-methoxypsoralen and UVA irradiation [Source:SGD;Acc:S000000806]
YCR069W	2827.22	-0.419796	0.0482582	-8.69896	3.35e-18	6.34e-17	CPR4	Peptidyl-prolyl cis-trans isomerase (cyclophilin); catalyzes the cis-trans isomerization of peptide bonds N-terminal to proline residues; has a potential role in the secretory pathway; CPR4 has a paralog, CPR8, that arose from the whole genome duplication [Source:SGD;Acc:S000000665]
YOR355W	2363.11	-0.416204	0.0479191	-8.68554	3.77e-18	7.12e-17	GDS1	Protein of unknown function; required for growth on glycerol as a carbon source; the authentic, non-tagged protein is detected in highly purified mitochondria in high-throughput studies [Source:SGD;Acc:S000005882]
YIR016W	3478.93	-0.480077	0.055437	-8.65987	4.72e-18	8.89e-17		Putative protein of unknown function; expression directly regulated by the metabolic and meiotic transcriptional regulator Ume6p; overexpression causes a cell cycle delay or arrest; non-essential gene; YIR016W has a paralog, YOL036W, that arose from the whole genome duplication [Source:SGD;Acc:S000001455]
YLR345W	4276.23	-0.377469	0.0437022	-8.63731	5.76e-18	1.08e-16		Similar to 6-phosphofructo-2-kinase enzymes; mRNA expression is repressed by the Rfx1p-Tup1p-Ssn6p repressor complex; YLR345W is not an essential gene [Source:SGD;Acc:S000004337]
YHR132W-A	2108.68	-0.380044	0.0440826	-8.62118	6.63e-18	1.24e-16	IGO2	Protein required for initiation of G0 program; prevents degradation of nutrient-regulated mRNAs via the 5'-3' mRNA decay pathway; phosphorylated by Rim15p; GFP protein localizes to the cytoplasm and nucleus; IGO2 has a paralog, IGO1, that arose from the whole genome duplication [Source:SGD;Acc:S000007496]
YBR056W	2005.87	-0.486023	0.0564191	-8.61451	7.02e-18	1.31e-16		Putative glycoside hydrolase of the mitochondrial intermembrane space [Source:SGD;Acc:S000000260]
YPL179W	5437.26	-0.307611	0.0357345	-8.60825	7.42e-18	1.38e-16	PPQ1	Protein phosphatase that regulates the mating response; negatively regulates the MAP kinase signaling cascade during mating; member of the serine/threonine phosphatase PP1 family [Source:SGD;Acc:S000006100]
YKL151C	4301.94	-0.372431	0.0433292	-8.5954	8.3e-18	1.54e-16		NADHX dehydratase; converts (S)-NADHX to NADH in an ATP-dependent manner; homologous to Carkd in mammals, and the C-terminal domain of YjeF in E.coli; enzyme is widespread in eukaryotes, prokaryotes and archaea; YKL151C promoter contains STREs (stress response elements) and expression is induced by heat shock or methyl methanesulfonate; green fluorescent protein (GFP)-fusion protein localizes to …
tG(GCC)D2	121.618	-1.1822	0.137816	-8.57812	9.64e-18	1.78e-16		Glycine tRNA (tRNA-Gly), predicted by tRNAscan-SE analysis [Source:SGD;Acc:S000006577]
YGR143W	2787.73	-0.448683	0.0523282	-8.57441	9.96e-18	1.84e-16	SKN1	Protein involved in sphingolipid biosynthesis; type II membrane protein; SKN1 has a paralog, KRE6, that arose from the whole genome duplication [Source:SGD;Acc:S000003375]
YMR042W	720.694	0.640676	0.0747428	8.57174	1.02e-17	1.87e-16	ARG80	Transcription factor involved in regulating arginine-responsive genes; acts with Arg81p and Arg82p [Source:SGD;Acc:S000004645]
tD(GUC)N	228.465	0.893432	0.104273	8.56822	1.05e-17	1.93e-16		Aspartate tRNA (tRNA-Asp), predicted by tRNAscan-SE analysis [Source:SGD;Acc:S000006544]
YJL164C	587.306	-0.723223	0.0846389	-8.54481	1.29e-17	2.35e-16	TPK1	cAMP-dependent protein kinase catalytic subunit; promotes vegetative growth in response to nutrients via the Ras-cAMP signaling pathway; inhibited by regulatory subunit Bcy1p in the absence of cAMP; phosphorylates and inhibits Whi3p to promote G1/S phase passage; partially redundant with Tpk2p and Tpk3p; phosphorylates pre-Tom40p, which impairs its import into mitochondria under non-respiratory c…
YMR325W	35.7956	-3.93831	0.460987	-8.54322	1.31e-17	2.38e-16	PAU19	Protein of unknown function; member of the seripauperin multigene family encoded mainly in subtelomeric regions [Source:SGD;Acc:S000004944]
YBL106C	652.811	-0.622825	0.0731622	-8.51294	1.7e-17	3.08e-16	SRO77	Protein with roles in exocytosis and cation homeostasis; functions in docking and fusion of post-Golgi vesicles with plasma membrane; regulates cell proliferation and colony development via the Rho1-Tor1 pathway; interacts with SNARE protein Sec9p; homolog of Drosophila lethal giant larvae tumor suppressor; SRO77 has a paralog, SRO7, that arose from the whole genome duplication [Source:SGD;Acc:S0…
YOR009W	411.537	-0.93984	0.110491	-8.50605	1.8e-17	3.26e-16	TIR4	Cell wall mannoprotein; expressed under anaerobic conditions and required for anaerobic growth; transcription is also induced by cold shock; member of the Srp1p/Tip1p family of serine-alanine-rich proteins [Source:SGD;Acc:S000005535]
YEL041W	3861.37	-0.409467	0.0482372	-8.4886	2.09e-17	3.78e-16	YEF1	ATP-NADH kinase; phosphorylates both NAD and NADH; homooctameric structure consisting of 60-kDa subunits; similar to Pos5p; overexpression complements certain pos5 phenotypes; YEF1 has a paralog, UTR1, that arose from the whole genome duplication [Source:SGD;Acc:S000000767]
YPR159W	3345.66	0.347754	0.0409934	8.48319	2.19e-17	3.95e-16	KRE6	Type II integral membrane protein; required for beta-1,6 glucan biosynthesis; putative beta-glucan synthase; localizes to ER, plasma membrane, sites of polarized growth and secretory vesicles; functionally redundant with Skn1p; KRE6 has a paralog, SKN1, that arose from the whole genome duplication [Source:SGD;Acc:S000006363]
YOR374W	66325.8	-0.471543	0.0557015	-8.46553	2.55e-17	4.58e-16	ALD4	Mitochondrial aldehyde dehydrogenase; required for growth on ethanol and conversion of acetaldehyde to acetate; phosphorylated; activity is K+ dependent; utilizes NADP+ or NAD+ equally as coenzymes; expression is glucose repressed; can substitute for cytosolic NADP-dependent aldehyde dehydrogenase when directed to the cytosol [Source:SGD;Acc:S000005901]
YDR380W	810.872	-0.764437	0.0903998	-8.45619	2.76e-17	4.95e-16	ARO10	Phenylpyruvate decarboxylase; catalyzes decarboxylation of phenylpyruvate to phenylacetaldehyde, which is the first specific step in the Ehrlich pathway; involved in protein N-terminal Met and Ala catabolism [Source:SGD;Acc:S000002788]
YLR431C	1211.89	-0.462938	0.0548217	-8.44442	3.06e-17	5.46e-16	ATG23	Peripheral membrane protein required for autophagy and CVT; required for cytoplasm-to-vacuole targeting (Cvt) pathway and efficient macroautophagy; cycles between the phagophore assembly site (PAS) and non-PAS locations; forms a complex with Atg9p and Atg27p [Source:SGD;Acc:S000004423]
YIL107C	2792.99	-0.393543	0.0466151	-8.4424	3.11e-17	5.54e-16	PFK26	6-phosphofructo-2-kinase; inhibited by phosphoenolpyruvate and sn-glycerol 3-phosphate; has negligible fructose-2,6-bisphosphatase activity; transcriptional regulation involves protein kinase A [Source:SGD;Acc:S000001369]
YML052W	3886.4	0.366115	0.0434066	8.43455	3.32e-17	5.9e-16	SUR7	Plasma membrane protein, component of eisosomes; long-lived protein that remains stable in eisosomes of mother cells while other eisosome proteins, Pil1p and Lsp1p, turn over; may function to anchor the eisosome in place; sporulation and plasma membrane sphingolipid content are altered in mutants; localizes to furrow-like invaginations (MCC patches) [Source:SGD;Acc:S000004516]
YBL101C	1814.71	-0.4182	0.0495902	-8.43312	3.37e-17	5.96e-16	ECM21	Protein involved in regulating endocytosis of plasma membrane proteins; identified as a substrate for ubiquitination by Rsp5p and deubiquitination by Ubp2p; promoter contains several Gcn4p binding elements; ECM21 has a paralog, CSR2, that arose from the whole genome duplication [Source:SGD;Acc:S000000197]
YPR113W	1091.37	0.547669	0.0650799	8.41534	3.92e-17	6.92e-16	PIS1	Phosphatidylinositol synthase; required for biosynthesis of phosphatidylinositol, which is a precursor for polyphosphoinositides, sphingolipids, and glycolipid anchors for some of the plasma membrane proteins [Source:SGD;Acc:S000006317]
YBL067C	1797.05	-0.396091	0.0471251	-8.4051	4.28e-17	7.53e-16	UBP13	Ubiquitin-specific protease that cleaves Ub-protein fusions; UBP13 has a paralog, UBP9, that arose from the whole genome duplication [Source:SGD;Acc:S000000163]
YJR061W	935.78	-0.498183	0.0592743	-8.40471	4.29e-17	7.53e-16		Putative protein of unknown function; non-essential gene; transcription repressed by Rm101p; YJR061W has a paralog, MNN4, that arose from the whole genome duplication [Source:SGD;Acc:S000003822]
YDL168W	1872.06	-0.39656	0.0472973	-8.38441	5.1e-17	8.92e-16	SFA1	Bifunctional alcohol dehydrogenase and formaldehyde dehydrogenase; formaldehyde dehydrogenase activity is glutathione-dependent; functions in formaldehyde detoxification and formation of long chain and complex alcohols, regulated by Hog1p-Sko1p; protein abundance increases in response to DNA replication stress [Source:SGD;Acc:S000002327]
YDR178W	9178.61	0.402747	0.0480718	8.37803	5.38e-17	9.4e-16	SDH4	Membrane anchor subunit of succinate dehydrogenase (SDH); involved in coupling the oxidation of succinate to the transfer of electrons to ubiquinone as part of the TCA cycle and the mitochondrial respiratory chain; has similarity to human SDH subunit D (SDHD), which is implicated in paraganglioma [Source:SGD;Acc:S000002585]
YLR108C	552.869	-0.584308	0.0698863	-8.36084	6.23e-17	1.08e-15		Protein of unknown function; green fluorescent protein (GFP)-fusion protein localizes to the nucleus; YLR108C is not an esssential gene; protein abundance increases in response to DNA replication stress; YLR108C has a paralog, YDR132C, that arose from the whole genome duplication [Source:SGD;Acc:S000004098]
YDR043C	1650.76	-0.451728	0.0540545	-8.35689	6.44e-17	1.12e-15	NRG1	Transcriptional repressor; recruits the Cyc8p-Tup1p complex to promoters; mediates glucose repression and negatively regulates a variety of processes including filamentous growth and alkaline pH response; activated in stochastic pulses of nuclear localization in response to low glucose [Source:SGD;Acc:S000002450]
YPR035W	20125.7	0.4158	0.0498396	8.34276	7.26e-17	1.26e-15	GLN1	Glutamine synthetase (GS); synthesizes glutamine from glutamate and ammonia; with Glt1p, forms the secondary pathway for glutamate biosynthesis from ammonia; expression regulated by nitrogen source and by amino acid limitation; forms filaments of back-to-back stacks of cylindrical homo-decamers at low pH, leading to enzymatic inactivation and storage during states of advanced cellular starvation;…
YBR280C	1543.08	-0.500168	0.0599835	-8.33843	7.53e-17	1.3e-15	SAF1	F-Box protein involved in proteasome-dependent degradation of Aah1p; involved in proteasome-dependent degradation of Aah1p during entry of cells into quiescence; interacts with Skp1 [Source:SGD;Acc:S000000484]
YER177W	20192.3	-0.31955	0.0383468	-8.33317	7.87e-17	1.35e-15	BMH1	14-3-3 protein, major isoform; controls proteome at post-transcriptional level, binds proteins and DNA, involved in regulation of exocytosis, vesicle transport, Ras/MAPK and rapamycin-sensitive signaling, aggresome formation, spindle position checkpoint; protein increases in abundance and relative distribution to the nucleus increases upon DNA replication stress; antiapoptotic gene similar to hum…
YFR030W	10088.8	0.351108	0.0421375	8.33244	7.92e-17	1.36e-15	MET10	Subunit alpha of assimilatory sulfite reductase; complex converts sulfite into sulfide [Source:SGD;Acc:S000001926]
YPL119C	1154.02	-0.550852	0.0661227	-8.33074	8.03e-17	1.37e-15	DBP1	Putative ATP-dependent RNA helicase of the DEAD-box protein family; mutants show reduced stability of the 40S ribosomal subunit scanning through 5' untranslated regions of mRNAs; protein abundance increases in response to DNA replication stress; DBP1 has a paralog, DED1, that arose from the whole genome duplication [Source:SGD;Acc:S000006040]
YNL284C	3540.79	0.394256	0.0473236	8.33108	8.01e-17	1.37e-15	MRPL10	Mitochondrial ribosomal protein of the large subunit; appears as two protein spots (YmL10 and YmL18) on two-dimensional SDS gels [Source:SGD;Acc:S000005228]
YOR375C	19571.9	0.339379	0.040758	8.32667	8.31e-17	1.42e-15	GDH1	NADP(+)-dependent glutamate dehydrogenase; synthesizes glutamate from ammonia and alpha-ketoglutarate; rate of alpha-ketoglutarate utilization differs from Gdh3p; expression regulated by nitrogen and carbon sources; GDH1 has a paralog, GDH3, that arose from the whole genome duplication [Source:SGD;Acc:S000005902]
YLR356W	2851.9	-0.393823	0.0473145	-8.32351	8.54e-17	1.45e-15	ATG33	Mitochondrial mitophagy-specific protein; required primarily for mitophagy induced at post-log phase; not required for other types of selective autophagy or macroautophagy; conserved within fungi, but not in higher eukaryotes; ATG33 has a paralog, SCM4, that arose from the whole genome duplication [Source:SGD;Acc:S000004348]
YJL163C	1757.01	-0.561716	0.0676569	-8.30242	1.02e-16	1.73e-15		Putative protein of unknown function [Source:SGD;Acc:S000003699]
YOR187W	7795.77	0.315181	0.0379739	8.29993	1.04e-16	1.76e-15	TUF1	Mitochondrial translation elongation factor Tu; comprises both GTPase and guanine nucleotide exchange factor activities, while these activities are found in separate proteins in S. pombe and humans [Source:SGD;Acc:S000005713]
YOL110W	1354.43	-0.583483	0.0703682	-8.29185	1.11e-16	1.88e-15	SHR5	Palmitoyltransferase subunit; this complex adds a palmitoyl lipid moiety to heterolipidated substrates such as Ras1p and Ras2p through a thioester linkage; palmitoylation is required for Ras2p membrane localization; Palmitoyltransferase is composed of Shr5p and Erf2 [Source:SGD;Acc:S000005470]
YGR250C	6305.69	-0.331004	0.0399333	-8.28892	1.14e-16	1.92e-15		Putative RNA binding protein; localizes to stress granules induced by glucose deprivation; interacts with Rbg1p in a two-hybrid assay; protein abundance increases in response to DNA replication stress [Source:SGD;Acc:S000003482]
YGR248W	1484.19	-0.519206	0.0626452	-8.28804	1.15e-16	1.93e-15	SOL4	6-phosphogluconolactonase; protein abundance increases in response to DNA replication stress; SOL4 has a paralog, SOL3, that arose from the whole genome duplication [Source:SGD;Acc:S000003480]
YNL142W	9964.1	0.644774	0.0779988	8.26647	1.38e-16	2.31e-15	MEP2	Ammonium permease involved in regulation of pseudohyphal growth; belongs to a ubiquitous family of cytoplasmic membrane proteins that transport only ammonium (NH4+); expression is under the nitrogen catabolite repression regulation [Source:SGD;Acc:S000005086]
YGR065C	2070.78	0.498597	0.060327	8.26492	1.4e-16	2.33e-15	VHT1	High-affinity plasma membrane H+-biotin (vitamin H) symporter; mutation results in fatty acid auxotrophy; 12 transmembrane domain containing major facilitator subfamily member; mRNA levels negatively regulated by iron deprivation and biotin [Source:SGD;Acc:S000003297]
YOR185C	757.261	-0.558688	0.0679545	-8.2215	2.01e-16	3.34e-15	GSP2	GTP binding protein (mammalian Ranp homolog); involved in the maintenance of nuclear organization, RNA processing and transport; interacts with Kap121p, Kap123p and Pdr6p (karyophilin betas); not required for viability; protein abundance increases in response to DNA replication stress; GSP2 has a paralog, GSP1, that arose from the whole genome duplication [Source:SGD;Acc:S000005711]
YDR204W	1318.63	-0.406696	0.0495193	-8.21289	2.16e-16	3.58e-15	COQ4	Protein with a role in ubiquinone (Coenzyme Q) biosynthesis; possibly functioning in stabilization of Coq7p; located on the matrix face of the mitochondrial inner membrane; component of a mitochondrial ubiquinone-synthesizing complex [Source:SGD;Acc:S000002612]
YCL035C	3224.49	-0.318097	0.0387329	-8.21259	2.16e-16	3.58e-15	GRX1	Glutathione-dependent disulfide oxidoreductase; hydroperoxide and superoxide-radical responsive, heat-stable, with active site cysteine pair; protects cells from oxidative damage; GRX1 has a paralog, GRX2, that arose from the whole genome duplication; protein abundance increases in response to DNA replication stress [Source:SGD;Acc:S000000540]
YLR008C	1554.07	0.406952	0.0495947	8.20557	2.3e-16	3.78e-15	PAM18	Subunit of the import motor (PAM complex); the PAM complex is a component of the Translocase of the Inner Mitochondrial membrane (TIM23 complex); essential J-protein cochaperone that stimulates Ssc1p ATPase activity to drive import; inhibited by Pam16p [Source:SGD;Acc:S000003998]
YOL164W	1420.31	0.52015	0.0635085	8.19025	2.61e-16	4.29e-15	BDS1	Bacterially-derived sulfatase; required for use of alkyl- and aryl-sulfates as sulfur sources [Source:SGD;Acc:S000005524]
YLR044C	21350.8	-0.466863	0.0571486	-8.16929	3.1e-16	5.09e-15	PDC1	Major of three pyruvate decarboxylase isozymes; key enzyme in alcoholic fermentation; decarboxylates pyruvate to acetaldehyde; involved in amino acid catabolism; subject to glucose-, ethanol-, and autoregulation; activated by phosphorylation in response to glucose levels; N-terminally propionylated in vivo [Source:SGD;Acc:S000004034]
YAR035W	5432.84	1.13977	0.139544	8.16781	3.14e-16	5.14e-15	YAT1	Outer mitochondrial carnitine acetyltransferase; minor ethanol-inducible enzyme involved in transport of activated acyl groups from the cytoplasm into the mitochondrial matrix; phosphorylated [Source:SGD;Acc:S000000080]
YGL038C	1315.21	-0.399901	0.048988	-8.16326	3.26e-16	5.32e-15	OCH1	Mannosyltransferase of the cis-Golgi apparatus; initiates the polymannose outer chain elongation of N-linked oligosaccharides of glycoproteins [Source:SGD;Acc:S000003006]
YOR247W	4402.21	0.467661	0.0573362	8.15646	3.45e-16	5.61e-15	SRL1	Mannoprotein that exhibits a tight association with the cell wall; required for cell wall stability in the absence of GPI-anchored mannoproteins; has a high serine-threonine content; expression is induced in cell wall mutants; SRL1 has a paralog, SVS1, that arose from the whole genome duplication [Source:SGD;Acc:S000005773]
YDL110C	6468.92	-0.377578	0.0463015	-8.15476	3.5e-16	5.68e-15	TMA17	ATPase dedicated chaperone that adapts proteasome assembly to stress; Tma17p is induced upon stress; interacts with Rpt6p to assist its pairing to Rpt3p and early steps in proteasome biogenesis; associates with ribosomes; heterozygous deletion demonstrated increases in chromosome instability in a rad9 deletion background; protein abundance is decreased upon intracellular iron depletion [Source:SG…
YPL053C	2469.99	0.358078	0.0441036	8.11901	4.7e-16	7.61e-15	KTR6	Probable mannosylphosphate transferase; involved in the synthesis of core oligosaccharides in protein glycosylation pathway; member of the KRE2/MNT1 mannosyltransferase family; KTR6 has a paralog, KRE2, that arose from the whole genome duplication [Source:SGD;Acc:S000005974]
YOR299W	703.54	0.485737	0.059892	8.11021	5.05e-16	8.16e-15	BUD7	Member of the ChAPs family (Chs5p-Arf1p-binding proteins); members include Bch1p, Bch2p, Bud7p, and Chs6p; ChAPs family proteins form the exomer complex with Chs5p to mediate export of specific cargo proteins, including Chs3p, from the Golgi to the plasma membrane; BUD7 has a paralog, BCH1, that arose from the whole genome duplication [Source:SGD;Acc:S000005825]
YNL006W	1979.8	0.35083	0.043347	8.09354	5.8e-16	9.33e-15	LST8	Protein required for the transport of Gap1p; required for the transport of amino acid permease Gap1p from the Golgi to the cell surface; component of the TOR signaling pathway; associates with both Tor1p and Tor2p; contains a WD-repeat [Source:SGD;Acc:S000004951]
YIR036C	1172.72	-0.458382	0.0567459	-8.07779	6.6e-16	1.06e-14	IRC24	Putative benzil reductase;(GFP)-fusion protein localizes to the cytoplasm and is induced by the DNA-damaging agent MMS; sequence similarity with short-chain dehydrogenase/reductases; null mutant has increased spontaneous Rad52p foci [Source:SGD;Acc:S000001475]
YEL052W	1947.15	0.35849	0.0444292	8.0688	7.1e-16	1.14e-14	AFG1	Protein that may act as a chaperone for cytochrome c oxidase subunits; conserved protein; may act as a chaperone in the degradation of misfolded or unassembled cytochrome c oxidase subunits; localized to matrix face of the mitochondrial inner membrane; member of the AAA family but lacks a protease domain [Source:SGD;Acc:S000000778]
YOR180C	1125.83	-0.459377	0.056948	-8.0666	7.23e-16	1.16e-14	DCI1	Peroxisomal protein; identification as a delta(3,5)-delta(2,4)-dienoyl-CoA isomerase involved in fatty acid metabolism is disputed; DCI1 has a paralog, ECI1, that arose from the whole genome duplication [Source:SGD;Acc:S000005706]
YGR141W	1543.27	-0.382104	0.0473815	-8.06441	7.36e-16	1.17e-14	VPS62	Vacuolar protein sorting (VPS) protein; required for cytoplasm to vacuole targeting of proteins; VPS62 has a paralog, TDA6, that arose from the whole genome duplication [Source:SGD;Acc:S000003373]
YKL148C	19771.8	0.407832	0.0505993	8.06003	7.63e-16	1.21e-14	SDH1	Flavoprotein subunit of succinate dehydrogenase; couples the oxidation of succinate to the transfer of electrons to ubiquinone as part of the TCA cycle and the mitochondrial respiratory chain; FAD binding to Sdh1p is required for the assembly of the succinate dehydrogenase subunits; SDH1 has a paralog, YJL045W, that arose from the whole genome duplication [Source:SGD;Acc:S000001631]
YDR502C	8719.47	0.311068	0.0386049	8.05774	7.77e-16	1.23e-14	SAM2	S-adenosylmethionine synthetase; catalyzes transfer of the adenosyl group of ATP to the sulfur atom of methionine; SAM2 has a paralog, SAM1, that arose from the whole genome duplication [Source:SGD;Acc:S000002910]
YJR137C	13252.2	0.263173	0.0327132	8.04484	8.64e-16	1.37e-14	MET5	Sulfite reductase beta subunit; involved in amino acid biosynthesis, transcription repressed by methionine [Source:SGD;Acc:S000003898]
YNL018C	64.638	1.57012	0.195745	8.02124	1.05e-15	1.65e-14		Putative protein of unknown function; YNL018C has a paralog, YNL034W, that arose from a segmental duplication [Source:SGD;Acc:S000004963]
YER026C	4259.31	0.370223	0.0461741	8.01798	1.08e-15	1.69e-14	CHO1	Phosphatidylserine synthase; functions in phospholipid biosynthesis; catalyzes the reaction CDP-diaclyglycerol + L-serine = CMP + L-1-phosphatidylserine, transcriptionally repressed by myo-inositol and choline [Source:SGD;Acc:S000000828]
YER073W	3089.45	-0.415664	0.0519509	-8.00109	1.23e-15	1.94e-14	ALD5	Mitochondrial aldehyde dehydrogenase; involved in regulation or biosynthesis of electron transport chain components and acetate formation; activated by K+; utilizes NADP+ as the preferred coenzyme; constitutively expressed [Source:SGD;Acc:S000000875]
YMR110C	5804.89	-0.449883	0.0563067	-7.98986	1.35e-15	2.12e-14	HFD1	Hexadecenal dehydrogenase; involved in the conversion of sphingosine 1-phosphate breakdown product hexadecenal to hexadecenoic acid; located in the mitochondrial outer membrane and also in lipid particles; has similarity to ALDH3A2, a human fatty aldehyde dehydrogenase (FALDH) mutated in Sjogren-Larsson syndrome, a neurocutaneous disorder [Source:SGD;Acc:S000004716]
YDL085W	3173.8	-0.530336	0.0664021	-7.98672	1.39e-15	2.16e-14	NDE2	Mitochondrial external NADH dehydrogenase; catalyzes the oxidation of cytosolic NADH; Nde1p and Nde2p are involved in providing the cytosolic NADH to the mitochondrial respiratory chain; NDE2 has a paralog, NDE1, that arose from the whole genome duplication [Source:SGD;Acc:S000002243]
YLR439W	1981.86	0.454695	0.0570065	7.9762	1.51e-15	2.35e-14	MRPL4	Mitochondrial ribosomal protein of the large subunit; homolog of prokaryotic L29 ribosomal protein; located at the ribosomal tunnel exit [Source:SGD;Acc:S000004431]
YCL057C-A	1521.47	0.404377	0.0507852	7.9625	1.69e-15	2.62e-14	MIC10	Conserved component of the MICOS complex; MICOS (formerly MINOS or MitOS) is a mitochondrial inner membrane complex that extends into the intermembrane space and has a role in the maintenance of crista junctions, inner membrane architecture, and formation of contact sites to the outer membrane; ortholog of human MINOS1 [Source:SGD;Acc:S000007547]
YPL040C	1078.53	0.41431	0.0520611	7.95815	1.75e-15	2.71e-14	ISM1	Mitochondrial isoleucyl-tRNA synthetase; null mutant is deficient in respiratory growth [Source:SGD;Acc:S000005961]
YER037W	649.513	-0.615719	0.0774025	-7.95478	1.79e-15	2.78e-14	PHM8	Lysophosphatidic acid (LPA) phosphatase, nucleotidase; principle and physiological nucleotidase working on GMP, UMP and CMP; involved in LPA hydrolysis in response to phosphate starvation and ribose salvage pathway; phosphatase activity is soluble and Mg2+ dependent; expression is induced by low phosphate levels and by inactivation of Pho85p; PHM8 has a paralog, SDT1, that arose from the whole ge…
YMR196W	5027.42	-0.488291	0.0614117	-7.95111	1.85e-15	2.85e-14		Putative protein of unknown function; green fluorescent protein (GFP)-fusion protein localizes to the cytoplasm; YMR196W is not an essential gene [Source:SGD;Acc:S000004809]
YGL032C	1874.88	0.433855	0.0546145	7.94394	1.96e-15	3.01e-14	AGA2	Adhesion subunit of a-agglutinin of a-cells; C-terminal sequence acts as a ligand for alpha-agglutinin (Sag1p) during agglutination, modified with O-linked oligomannosyl chains, linked to anchorage subunit Aga1p via two disulfide bonds [Source:SGD;Acc:S000003000]
YKR034W	413.262	0.643783	0.081227	7.92573	2.27e-15	3.48e-14	DAL80	Negative regulator of genes in multiple nitrogen degradation pathways; expression is regulated by nitrogen levels and by Gln3p; member of the GATA-binding family, forms homodimers and heterodimers with Gzf3p; DAL80 has a paralog, GZF3, that arose from the whole genome duplication [Source:SGD;Acc:S000001742]
YDR019C	2476.13	-0.570811	0.0720319	-7.92441	2.29e-15	3.51e-14	GCV1	T subunit of the mitochondrial glycine decarboxylase complex; glycine decarboxylase is required for the catabolism of glycine to 5,10-methylene-THF; expression is regulated by levels of levels of 5,10-methylene-THF in the cytoplasm [Source:SGD;Acc:S000002426]
YFL016C	7612.56	0.427113	0.0539083	7.92296	2.32e-15	3.54e-14	MDJ1	Co-chaperone that stimulates HSP70 protein Ssc1p ATPase activity; involved in protein folding/refolding in the mitochodrial matrix; required for proteolysis of misfolded proteins; member of the HSP40 (DnaJ) family of chaperones [Source:SGD;Acc:S000001878]
YPL252C	1183.34	0.492801	0.0622559	7.91574	2.46e-15	3.75e-14	YAH1	Ferredoxin of the mitochondrial matrix; required for formation of cellular iron-sulfur proteins; involved in heme A biosynthesis; homologous to human adrenodoxin [Source:SGD;Acc:S000006173]
YML042W	10168.6	0.467442	0.0591141	7.90745	2.63e-15	3.99e-14	CAT2	Carnitine acetyl-CoA transferase; present in both mitochondria and peroxisomes; transfers activated acetyl groups to carnitine to form acetylcarnitine which can be shuttled across membranes [Source:SGD;Acc:S000004506]
YCR012W	25984.3	-0.407622	0.0515603	-7.90574	2.66e-15	4.04e-14	PGK1	3-phosphoglycerate kinase; catalyzes transfer of high-energy phosphoryl groups from the acyl phosphate of 1,3-bisphosphoglycerate to ADP to produce ATP; key enzyme in glycolysis and gluconeogenesis [Source:SGD;Acc:S000000605]
YMR100W	1329.54	-0.415467	0.0526722	-7.88779	3.08e-15	4.65e-14	MUB1	MYND domain-containing protein; required for ubiquitination and turnover of Rpn4p; interacts with Ubr2p (E3) and indirectly with Rad6p (E2); short-lived protein degraded in a Ubr2p/Rad6p dependent manner; similar to the A. nidulans samB gene [Source:SGD;Acc:S000004706]
YDR384C	6876.5	-0.491892	0.0623814	-7.88524	3.14e-15	4.74e-14	ATO3	Plasma membrane protein, putative ammonium transporter; regulation pattern suggests a possible role in export of ammonia from the cell; phosphorylated in mitochondria; member of the TC 9.B.33 YaaH family of putative transporters [Source:SGD;Acc:S000002792]
YPR063C	1740.29	0.37899	0.0480686	7.88436	3.16e-15	4.76e-14		ER-localized protein of unknown function [Source:SGD;Acc:S000006267]
YJR077C	7679.29	0.407649	0.0519436	7.8479	4.23e-15	6.35e-14	MIR1	Mitochondrial phosphate carrier; imports inorganic phosphate into mitochondria; functionally redundant with Pic2p but more abundant than Pic2p under normal conditions; phosphorylated [Source:SGD;Acc:S000003838]
YGL068W	2464.91	0.436385	0.0557112	7.83298	4.76e-15	7.14e-14	MNP1	Protein associated with the mitochondrial nucleoid; putative mitochondrial ribosomal protein with similarity to E. coli L7/L12 ribosomal protein; required for normal respiratory growth [Source:SGD;Acc:S000003036]
YPL117C	4068.7	-0.340144	0.0434407	-7.83009	4.88e-15	7.27e-14	IDI1	Isopentenyl diphosphate:dimethylallyl diphosphate isomerase; catalyzes an essential activation step in the isoprenoid biosynthetic pathway; required for viability; isopentenyl diphosphate:dimethylallyl diphosphate isomerase is also known as IPP isomerase [Source:SGD;Acc:S000006038]
YMR152W	2528.5	-0.397239	0.0507323	-7.83011	4.87e-15	7.27e-14	YIM1	Protein of unknown function; null mutant displays sensitivity to DNA damaging agents; may have a role in lipid metabolism, based on localization to lipid droplets; the authentic, non-tagged protein is detected in highly purified mitochondria in high-throughput studies; protein abundance increases in response to DNA replication stress [Source:SGD;Acc:S000004760]
YOR178C	1898	-0.403269	0.0515639	-7.82076	5.25e-15	7.81e-14	GAC1	Regulatory subunit for Glc7p type-1 protein phosphatase (PP1); tethers Glc7p to Gsy2p glycogen synthase, binds Hsf1p heat shock transcription factor, required for induction of some HSF-regulated genes under heat shock; GAC1 has a paralog, PIG1, that arose from the whole genome duplication [Source:SGD;Acc:S000005704]
YJL052W	5870.9	-0.3801	0.048792	-7.79021	6.69e-15	9.91e-14	TDH1	Glyceraldehyde-3-phosphate dehydrogenase (GAPDH), isozyme 1; involved in glycolysis and gluconeogenesis; tetramer that catalyzes the reaction of glyceraldehyde-3-phosphate to 1,3 bis-phosphoglycerate; detected in the cytoplasm and cell wall; protein abundance increases in response to DNA replication stress; GAPDH-derived antimicrobial peptides secreted by S. cerevisiae are active against a wide v…
YGR130C	7496.27	-0.409674	0.0525893	-7.79006	6.7e-15	9.91e-14		Component of the eisosome with unknown function; GFP-fusion protein localizes to the cytoplasm; specifically phosphorylated in vitro by mammalian diphosphoinositol pentakisphosphate (IP7) [Source:SGD;Acc:S000003362]
YDL067C	5613.81	0.275592	0.0354289	7.77874	7.32e-15	1.08e-13	COX9	Subunit VIIa of cytochrome c oxidase (Complex IV); Complex IV is the terminal member of the mitochondrial inner membrane electron transport chain [Source:SGD;Acc:S000002225]
YOR313C	330.616	0.764042	0.0984159	7.7634	8.27e-15	1.22e-13	SPS4	Protein whose expression is induced during sporulation; not required for sporulation; heterologous expression in E. coli induces the SOS response that senses DNA damage [Source:SGD;Acc:S000005840]
YLR070C	861.967	-0.595775	0.0768166	-7.75581	8.78e-15	1.29e-13	XYL2	Xylitol dehydrogenase; converts xylitol to D-xylulose; expression induced by xylose, even though this pentose sugar is not well utilized by S. cerevisiae; null mutant has cell wall defect [Source:SGD;Acc:S000004060]
YEL034W	34977.7	-0.261351	0.033702	-7.75475	8.85e-15	1.3e-13	HYP2	Translation elongation factor eIF-5A; required for translation of proteins containing polyproline stretches, including Bni1p, and this leads to a requirement for mating projection formation; structural homolog of bacterial EF-P; undergoes an essential hypusination modification; HYP2 has a paralog, ANB1, that arose from the whole genome duplication [Source:SGD;Acc:S000000760]
YNL055C	23839	0.426159	0.0550159	7.7461	9.48e-15	1.39e-13	POR1	Mitochondrial porin (voltage-dependent anion channel); outer membrane protein required for maintenance of mitochondrial osmotic stability and mitochondrial membrane permeability; couples the glutathione pools of the intermembrane space (IMS) and the cytosol; phosphorylated; protein abundance increases in response to DNA replication stress; POR1 has a paralog, POR2, that arose from the whole genom…
YBR082C	6755.66	0.302583	0.0391873	7.72144	1.15e-14	1.68e-13	UBC4	Ubiquitin-conjugating enzyme (E2); key E2 partner with Ubc1p for the anaphase-promoting complex (APC); mediates degradation of abnormal or excess proteins, including calmodulin and histone H3; regulates levels of DNA Polymerase-{alpha} to promote efficient and accurate DNA replication; interacts with many SCF ubiquitin protein ligases; component of the cellular stress response; UBC4 has a paralog…
YNL101W	2184.19	0.340444	0.0441833	7.70525	1.31e-14	1.9e-13	AVT4	Vacuolar transporter; exports large neutral amino acids from the vacuole; member of a family of seven S. cerevisiae genes (AVT1-7) related to vesicular GABA-glycine transporters [Source:SGD;Acc:S000005045]
YJL151C	4180.58	0.379271	0.0492399	7.70251	1.33e-14	1.94e-13	SNA3	Protein involved in efficient MVB sorting of proteins to the vacuole; may function as an RSP5 adapter protein for MVB cargos; integral membrane protein localized to vacuolar intralumenal vesicles [Source:SGD;Acc:S000003687]
YJR080C	2477.99	0.322382	0.0418605	7.70136	1.35e-14	1.95e-13	AIM24	Protein with a role in determining mitochondrial architecture; inner membrane protein that interacts physically and genetically with the MICOS complex and is required for its integrity [Source:SGD;Acc:S000003841]
YFL055W	1283.34	0.412868	0.0537291	7.68425	1.54e-14	2.23e-13	AGP3	Low-affinity amino acid permease; may act to supply the cell with amino acids as nitrogen source in nitrogen-poor conditions; transcription is induced under conditions of sulfur limitation; plays a role in regulating Ty1 transposition [Source:SGD;Acc:S000001839]
YFL013W-A	60.2815	-1.62298	0.211337	-7.67961	1.6e-14	2.3e-13		Dubious open reading frame; unlikely to encode a functional protein, based on available experimental and comparative sequence data; partially overlaps IES1/YFL013C; identified by gene-trapping, microarray expression analysis, and genome-wide homology searching [Source:SGD;Acc:S000028628]
YOL125W	928.379	0.459455	0.0598434	7.67762	1.62e-14	2.33e-13	TRM13	2'-O-methyltransferase; responsible for modification of tRNA at position 4; C-terminal domain has similarity to Rossmann-fold (RFM) superfamily of RNA methyltransferases [Source:SGD;Acc:S000005485]
YGL080W	2446.51	-0.399168	0.0521545	-7.65357	1.95e-14	2.81e-13	MPC1	Highly conserved subunit of the mitochondrial pyruvate carrier; a mitochondrial inner membrane complex comprised of Mpc1p and either Mpc2p or Mpc3p mediates mitochondrial pyruvate uptake; null mutant displays slow growth that is complemented by expression of human or mouse ortholog; mutation in human ortholog is associated with lactic acidosis and hyperpyruvatemia [Source:SGD;Acc:S000003048]
YNL092W	272.242	-0.690594	0.0902744	-7.64994	2.01e-14	2.88e-13		Putative S-adenosylmethionine-dependent methyltransferase; of the seven beta-strand family; YNL092W is not an essential gene [Source:SGD;Acc:S000005036]
YNL279W	332.381	0.636604	0.0832675	7.64529	2.08e-14	2.98e-13	PRM1	Pheromone-regulated multispanning membrane protein; involved in membrane fusion during mating; predicted to have 5 transmembrane segments and a coiled coil domain; localizes to the shmoo tip; regulated by Ste12p [Source:SGD;Acc:S000005223]
YLR205C	3679.11	0.44945	0.0588352	7.63914	2.19e-14	3.12e-13	HMX1	ER localized heme oxygenase; involved in heme degradation during iron starvation and in the oxidative stress response; expression is regulated by AFT1 and oxidative stress; relocates to the perinuclear region in the presence of oxidants [Source:SGD;Acc:S000004195]
YKR049C	1459.03	-0.455297	0.0596556	-7.63209	2.31e-14	3.29e-13	FMP46	Putative redox protein containing a thioredoxin fold; the authentic, non-tagged protein is detected in highly purified mitochondria in high-throughput studies [Source:SGD;Acc:S000001757]
YBR262C	1664.33	0.43477	0.0569952	7.62819	2.38e-14	3.38e-13	MIC12	Component of the MICOS complex; MICOS (formerly MINOS or MitOS) is a mitochondrial inner membrane complex that extends into the intermembrane space and has a role in the maintenance of crista junctions, inner membrane architecture, and formation of contact sites to the outer membrane [Source:SGD;Acc:S000000466]
YKR009C	11460.2	-0.37732	0.0495116	-7.62083	2.52e-14	3.57e-13	FOX2	3-hydroxyacyl-CoA dehydrogenase and enoyl-CoA hydratase; multifunctional enzyme of the peroxisomal fatty acid beta-oxidation pathway [Source:SGD;Acc:S000001717]
YML009C	973.58	0.418397	0.0550536	7.59982	2.97e-14	4.19e-13	MRPL39	Mitochondrial ribosomal protein of the large subunit [Source:SGD;Acc:S000004468]
YBL098W	1203.9	0.397665	0.0523601	7.59481	3.08e-14	4.35e-13	BNA4	Kynurenine 3-mono oxygenase; required for the de novo biosynthesis of NAD from tryptophan via kynurenine; expression regulated by Hst1p; putative therapeutic target for Huntington disease [Source:SGD;Acc:S000000194]
YLL009C	1763.27	0.542113	0.0715196	7.57993	3.46e-14	4.86e-13	COX17	Copper metallochaperone that transfers copper to Sco1p and Cox11p; eventual delivery to cytochrome c oxidase; contains twin cysteine-x9-cysteine motifs [Source:SGD;Acc:S000003932]
YOL007C	1074.9	0.423706	0.0559286	7.57584	3.57e-14	5.01e-13	CSI2	Protein of unknown function; green fluorescent protein (GFP)- fusion protein localizes to the mother side of the bud neck and the vacuole; YOL007C is not an essential gene [Source:SGD;Acc:S000005367]
YOR044W	436.379	-0.574708	0.0759147	-7.57045	3.72e-14	5.21e-13	IRC23	Putative protein of unknown function; green fluorescent protein (GFP)-fusion localizes to the ER; null mutant displays increased levels of spontaneous Rad52p foci; IRC23 has a paralog, BSC2, that arose from the whole genome duplication [Source:SGD;Acc:S000005570]
YER143W	3035.82	-0.288148	0.038219	-7.5394	4.72e-14	6.6e-13	DDI1	DNA damage-inducible v-SNARE binding protein; role in suppression of protein secretion; may play a role in S-phase checkpoint control; has ubiquitin-associated (UBA), ubiquitin-like (UBL), and retroviral-like proteinase (RVP) domains [Source:SGD;Acc:S000000945]
YBR249C	3772.51	-0.430527	0.0571274	-7.53626	4.84e-14	6.74e-13	ARO4	3-deoxy-D-arabino-heptulosonate-7-phosphate (DAHP) synthase; catalyzes the first step in aromatic amino acid biosynthesis and is feedback-inhibited by tyrosine or high concentrations of phenylalanine or tryptophan; relative distribution to the nucleus increases upon DNA replication stress [Source:SGD;Acc:S000000453]
YBR122C	3069.08	0.385231	0.0511254	7.53501	4.88e-14	6.79e-13	MRPL36	Mitochondrial ribosomal protein of the large subunit; overproduction suppresses mutations in the COX2 leader peptide-encoding region [Source:SGD;Acc:S000000326]
YDR296W	2072.41	0.36377	0.0486524	7.47692	7.61e-14	1.06e-12	MHR1	Protein involved in homologous recombination in mitochondria; required for recombination-dependent mtDNA partitioning; involved in stimulation of mitochondrial DNA replication in response to oxidative stress [Source:SGD;Acc:S000002704]
YBR128C	314.403	-0.67907	0.0909919	-7.46297	8.46e-14	1.17e-12	ATG14	Autophagy-specific subunit of phosphatidylinositol 3-kinase complex I; Atg14p targets complex I to the phagophore assembly site (PAS); required for localizing additional ATG proteins to the PAS; required for overflow degradation of misfolded proteins when ERAD is saturated; homolog of human Barkor; other members are Vps34, Vps15, and Vps30p [Source:SGD;Acc:S000000332]
YLL061W	5287.86	0.373671	0.0501529	7.45063	9.29e-14	1.28e-12	MMP1	High-affinity S-methylmethionine permease; required for utilization of S-methylmethionine as a sulfur source; has similarity to S-adenosylmethionine permease Sam3p [Source:SGD;Acc:S000003984]
YPL247C	968.337	-0.540177	0.0725016	-7.45055	9.3e-14	1.28e-12		Putative protein of unknown function; green fluorescent protein (GFP)-fusion protein localizes to the cytoplasm and nucleus; similar to the petunia WD repeat protein an11; overexpression causes a cell cycle delay or arrest [Source:SGD;Acc:S000006168]
YGL187C	6667.55	0.355073	0.0477	7.44388	9.78e-14	1.34e-12	COX4	Subunit IV of cytochrome c oxidase; the terminal member of the mitochondrial inner membrane electron transport chain; precursor N-terminal 25 residues are cleaved during mitochondrial import; phosphorylated; spermidine enhances translation [Source:SGD;Acc:S000003155]
YKR042W	11092	0.417692	0.0561068	7.44459	9.72e-14	1.34e-12	UTH1	Mitochondrial inner membrane protein; role in mitophagy is disputed; implicated in cell wall biogenesis, the oxidative stress response, life span during starvation, and cell death; SUN family member; UTH1 has a paralog, NCA3, that arose from the whole genome duplication [Source:SGD;Acc:S000001750]
YDL079C	1358.1	-0.443692	0.0596722	-7.43549	1.04e-13	1.42e-12	MRK1	Glycogen synthase kinase 3 (GSK-3) homolog; one of four GSK-3 homologs in S. cerevisiae that function to activate Msn2p-dependent transcription of stress responsive genes and that function in protein degradation; MRK1 has a paralog, RIM11, that arose from the whole genome duplication [Source:SGD;Acc:S000002237]
YHR150W	1154.66	-0.371879	0.0500147	-7.43539	1.04e-13	1.42e-12	PEX28	Peroxisomal integral membrane peroxin; involved in the regulation of peroxisomal size, number and distribution; genetic interactions suggest that Pex28p and Pex29p act at steps upstream of those mediated by Pex30p, Pex31p, and Pex32p [Source:SGD;Acc:S000001193]
YKL005C	1181.62	-0.368811	0.0496062	-7.43478	1.05e-13	1.43e-12	BYE1	Negative regulator of transcription elongation; contains a TFIIS-like domain that associates with chromatin and a PHD domain that interacts with H3K4me3; multicopy suppressor of temperature-sensitive ess1 mutations, binds RNA polymerase II large subunit [Source:SGD;Acc:S000001488]
YHR160C	206.206	-0.930052	0.125213	-7.42775	1.1e-13	1.5e-12	PEX18	Peroxin; required for targeting of peroxisomal matrix proteins containing PTS2; interacts with Pex7p; partially redundant with Pex21p; PEX18 has a paralog, PEX21, that arose from the whole genome duplication [Source:SGD;Acc:S000001203]
YNL100W	4401.98	0.354825	0.0477756	7.42692	1.11e-13	1.51e-12	MIC27	Component of the MICOS complex; MICOS (formerly MINOS or MitOS) is a mitochondrial inner membrane complex that extends into the intermembrane space and has a role in the maintenance of crista junctions, inner membrane architecture, and formation of contact sites to the outer membrane [Source:SGD;Acc:S000005044]
YPL198W	1563.78	-0.644958	0.0868654	-7.4248	1.13e-13	1.53e-12	RPL7B	Ribosomal 60S subunit protein L7B; required for processing of 27SA3 pre-rRNA to 27SB pre-rRNA during assembly of large ribosomal subunit; depletion leads to a turnover of pre-rRNA; contains a conserved C-terminal Nucleic acid Binding Domain (NDB2); binds to Domain II of 25S and 5.8S rRNAs; homologous to mammalian ribosomal protein L7 and bacterial L30; RPL7B has a paralog, RPL7A, that arose from …
YKL122C	2486.1	-0.350561	0.0472784	-7.41483	1.22e-13	1.65e-12	SRP21	Subunit of the signal recognition particle (SRP); SRP functions in protein targeting to the endoplasmic reticulum membrane; not found in mammalian SRP; forms a pre-SRP structure in the nucleolus that is translocated to the cytoplasm [Source:SGD;Acc:S000001605]
YKR069W	2630.04	0.345268	0.0465948	7.41	1.26e-13	1.7e-12	MET1	S-adenosyl-L-methionine uroporphyrinogen III transmethylase; involved in the biosynthesis of siroheme, a prosthetic group used by sulfite reductase; required for sulfate assimilation and methionine biosynthesis [Source:SGD;Acc:S000001777]
YDR077W	111780	-0.367274	0.0495629	-7.41026	1.26e-13	1.7e-12	SED1	Major stress-induced structural GPI-cell wall glycoprotein; associates with translating ribosomes, possible role in mitochondrial genome maintenance; ORF contains two distinct variable minisatellites; SED1 has a paralog, SPI1, that arose from the whole genome duplication [Source:SGD;Acc:S000002484]
YPR128C	783.554	-0.462006	0.0623591	-7.4088	1.27e-13	1.71e-12	ANT1	Peroxisomal adenine nucleotide transporter; involved in beta-oxidation of medium-chain fatty acid; required for peroxisome proliferation [Source:SGD;Acc:S000006332]
YNL157W	2505.54	-0.303232	0.040976	-7.40022	1.36e-13	1.82e-12	IGO1	Protein required for initiation of G0 program; prevents degradation of nutrient-regulated mRNAs via the 5'-3' mRNA decay pathway; phosphorylated by Rim15p; GFP protein localizes to the cytoplasm and nucleus; IGO1 has a paralog, IGO2, that arose from the whole genome duplication [Source:SGD;Acc:S000005101]
YDR059C	2615.01	-0.318421	0.0430285	-7.40024	1.36e-13	1.82e-12	UBC5	Ubiquitin-conjugating enzyme; mediates selective degradation of short-lived, abnormal, or excess proteins, including histone H3; central component of the cellular stress response; expression is heat inducible; protein abundance increases in response to DNA replication stress; UBC5 has a paralog, UBC4, that arose from the whole genome duplication [Source:SGD;Acc:S000002466]
YIL071C	764.534	-0.447974	0.0607456	-7.37459	1.65e-13	2.2e-12	PCI8	Possible shared subunit of Cop9 signalosome (CSN) and eIF3; binds eIF3b subunit Prt1p, has possible dual functions in transcriptional and translational control, contains a PCI (Proteasome-COP9 signalosome (CSN)-eIF3) domain [Source:SGD;Acc:S000001333]
YGL219C	3477.45	0.284727	0.0386289	7.37082	1.7e-13	2.26e-12	MDM34	Mitochondrial component of the ERMES complex; links the ER to mitochondria and may promote inter-organellar calcium and phospholipid exchange as well as coordinating mitochondrial DNA replication and growth; required for mitophagy; ERMES complex is often co-localized with peroxisomes and with concentrated areas of pyruvate dehydrogenase [Source:SGD;Acc:S000003187]
YDL205C	1844.55	0.333469	0.0454364	7.33924	2.15e-13	2.85e-12	HEM3	Porphobilinogen deaminase; catalyzes the conversion of 4-porphobilinogen to hydroxymethylbilane, the third step in heme biosynthesis; localizes to the cytoplasm and nucleus; expression is regulated by Hap2p-Hap3p, but not by levels of heme [Source:SGD;Acc:S000002364]
YLR307C-A	1330.53	-0.571673	0.0778939	-7.33912	2.15e-13	2.85e-12		Putative protein of unknown function [Source:SGD;Acc:S000028525]
YGR108W	1080.57	-0.419245	0.0572174	-7.32723	2.35e-13	3.11e-12	CLB1	B-type cyclin involved in cell cycle progression; activates Cdc28p to promote the transition from G2 to M phase; accumulates during G2 and M, then targeted via a destruction box motif for ubiquitin-mediated degradation by the proteasome; CLB1 has a paralog, CLB2, that arose from the whole genome duplication [Source:SGD;Acc:S000003340]
YKL110C	1057.96	0.439732	0.0601304	7.31297	2.61e-13	3.45e-12	KTI12	Protein that plays a role in modification of tRNA wobble nucleosides; protein plays role in tRNA wobble nucleoside modification with Elongator complex; involved in sensitivity to G1 arrest induced by zymocin; interacts with chromatin throughout the genome; also interacts with Cdc19p [Source:SGD;Acc:S000001593]
YGR229C	4530.61	0.280733	0.0383959	7.31155	2.64e-13	3.48e-12	SMI1	Protein involved in the regulation of cell wall synthesis; proposed to be involved in coordinating cell cycle progression with cell wall integrity [Source:SGD;Acc:S000003461]
YKL188C	2371.03	-0.465306	0.063847	-7.28783	3.15e-13	4.14e-12	PXA2	Subunit of a heterodimeric peroxisomal ABC transport complex; required for import of long-chain fatty acids into peroxisomes; similarity to human adrenoleukodystrophy transporter ABCD1 and ABCD2 and ALD-related proteins; mutations in ABCD1 cause X-linked adrenoleukodystrophy (X-ALD), a peroxisomal disorder; complex also includes Pxa1p [Source:SGD;Acc:S000001671]
YLR346C	141.328	-1.04308	0.143163	-7.28591	3.19e-13	4.19e-12		Putative protein of unknown function found in mitochondria; expression is regulated by transcription factors involved in pleiotropic drug resistance, Pdr1p and Yrr1p; not an essential gene; YLR346C has a paralog, YGR035C, that arose from the whole genome duplication [Source:SGD;Acc:S000004338]
tN(GUU)P	156.878	-0.837197	0.115146	-7.27077	3.57e-13	4.68e-12		Asparagine tRNA (tRNA-Asn), predicted by tRNAscan-SE analysis [Source:SGD;Acc:S000006677]
YOL147C	2621.66	-0.339447	0.0467369	-7.26294	3.79e-13	4.95e-12	PEX11	Peroxisomal protein required for medium-chain fatty acid oxidation; also required for peroxisome proliferation, possibly by inducing membrane curvature; localization regulated by phosphorylation; transcription regulated by Adr1p and Pip2p-Oaf1p [Source:SGD;Acc:S000005507]
YDR155C	11349.4	-0.50205	0.0691453	-7.2608	3.85e-13	5.02e-12	CPR1	Cytoplasmic peptidyl-prolyl cis-trans isomerase (cyclophilin); catalyzes the cis-trans isomerization of peptide bonds N-terminal to proline residues; binds the drug cyclosporin A; N-terminally propionylated in vivo; protein abundance increases in response to DNA replication stress [Source:SGD;Acc:S000002562]
YBR053C	1864.06	-0.392284	0.0540527	-7.25745	3.94e-13	5.13e-12		Putative protein of unknown function; induced by cell wall perturbation [Source:SGD;Acc:S000000257]
YHR032W	1191.61	0.386897	0.0533413	7.25324	4.07e-13	5.28e-12	ERC1	Member of the multi-drug and toxin extrusion (MATE) family; the MATE family is part of the multidrug/oligosaccharidyl-lipid/polysaccharide (MOP) exporter superfamily; overproduction confers ethionine resistance and accumulation of S-adenosylmethionine [Source:SGD;Acc:S000001074]
YGL006W	3457.63	-0.309381	0.0427021	-7.24511	4.32e-13	5.6e-12	PMC1	Vacuolar Ca2+ ATPase involved in depleting cytosol of Ca2+ ions; prevents growth inhibition by activation of calcineurin in the presence of elevated concentrations of calcium; similar to mammalian PMCA1a [Source:SGD;Acc:S000002974]
YJL063C	2569.8	0.390574	0.0540024	7.23252	4.74e-13	6.13e-12	MRPL8	Mitochondrial ribosomal protein of the large subunit [Source:SGD;Acc:S000003599]
YDR195W	1070.98	-0.370112	0.0512206	-7.22585	4.98e-13	6.43e-12	REF2	RNA-binding protein; involved in the cleavage step of mRNA 3'-end formation prior to polyadenylation, and in snoRNA maturation; part of holo-CPF subcomplex APT, which associates with 3'-ends of snoRNA- and mRNA-encoding genes; relocalizes to the cytosol in response to hypoxia [Source:SGD;Acc:S000002603]
YNL169C	2584.1	0.365823	0.0506455	7.22321	5.08e-13	6.54e-12	PSD1	Phosphatidylserine decarboxylase of the mitochondrial inner membrane; converts phosphatidylserine to phosphatidylethanolamine; regulates mitochondrial fusion and morphology by affecting lipid mixing in the mitochondrial membrane and by influencing the ratio of long to short forms of Mgm1p; partly exposed to the mitochondrial intermembrane space [Source:SGD;Acc:S000005113]
YDR349C	1576.65	0.394218	0.0546806	7.20948	5.62e-13	7.22e-12	YPS7	Putative GPI-anchored aspartic protease; member of the yapsin family of proteases involved in cell wall growth and maintenance; located in the cytoplasm and endoplasmic reticulum [Source:SGD;Acc:S000002757]
YNR069C	595.633	-0.66211	0.0918899	-7.20548	5.78e-13	7.42e-12	BSC5	Protein of unknown function; shows homology with N-terminal end of Bul1p; ORF exhibits genomic organization compatible with a translational readthrough-dependent mode of expression; readthrough expression includes YNR068C and the locus for this readthrough is termed BUL3; Bul3p is involved in ubiquitin-mediated sorting of plasma membrane proteins; readthrough and shortened forms of Bul3p interact…
YDR262W	3916.24	-0.333337	0.046299	-7.19965	6.04e-13	7.73e-12		Putative protein of unknown function; green fluorescent protein (GFP)-fusion protein localizes to the vacuole and is induced in response to the DNA-damaging agent MMS; gene expression increases in response to Zymoliase treatment [Source:SGD;Acc:S000002670]
YBL061C	1577.98	0.381532	0.0531024	7.18485	6.73e-13	8.59e-12	SKT5	Activator of Chs3p (chitin synthase III) during vegetative growth; recruits Chs3p to the bud neck via interaction with Bni4p; SKT5 has a paralog, SHC1, that arose from the whole genome duplication [Source:SGD;Acc:S000000157]
YHR209W	584.269	-0.488422	0.068104	-7.17171	7.41e-13	9.44e-12	CRG1	S-AdoMet-dependent methyltransferase involved in lipid homeostasis; mediates resistance to a drug cantharidin [Source:SGD;Acc:S000001252]
YPL123C	1800.02	-0.37597	0.0526984	-7.13436	9.72e-13	1.24e-11	RNY1	Vacuolar RNase of the T(2) family; relocalizes to the cytosol where it cleaves tRNAs upon oxidative or stationary phase stress; promotes apoptosis under stress conditions and this function is independent of its catalytic activity [Source:SGD;Acc:S000006044]
YDR144C	618.585	0.520131	0.0729693	7.12809	1.02e-12	1.29e-11	MKC7	GPI-anchored aspartyl protease; member of the yapsin family of proteases involved in cell wall growth and maintenance; shares functions with Yap3p and Kex2p; MKC7 has a paralog, YPS1, that arose from the whole genome duplication [Source:SGD;Acc:S000002551]
YLR271W	594.961	-0.516191	0.0725078	-7.11911	1.09e-12	1.38e-11		Putative protein of unknown function; green fluorescent protein (GFP)-fusion protein localizes to the cytoplasm and the nucleus and is induced in response to the DNA-damaging agent MMS [Source:SGD;Acc:S000004261]
YBR273C	1755.54	-0.320012	0.044991	-7.11279	1.14e-12	1.44e-11	UBX7	UBX (ubiquitin regulatory X) domain-containing protein; interacts with Cdc48p; UBX7 has a paralog, UBX6, that arose from the whole genome duplication [Source:SGD;Acc:S000000477]
YNL058C	878.533	0.443945	0.0624647	7.10713	1.18e-12	1.49e-11		Putative protein of unknown function; green fluorescent protein (GFP)-fusion protein localizes to vacuole; not an essential gene; YNL058C has a paralog, PRM5, that arose from the whole genome duplication [Source:SGD;Acc:S000005003]
YKL133C	572.212	-0.527827	0.0742755	-7.10634	1.19e-12	1.5e-11		Putative protein of unknown function; not required for growth of cells lacking the mitochondrial genome (null mutation does not confer a petite-negative phenotype); YKL133C has a paralog, MGR3, that arose from the whole genome duplication [Source:SGD;Acc:S000001616]
YNL036W	22265.9	0.486065	0.0685275	7.09298	1.31e-12	1.65e-11	NCE103	Carbonic anhydrase; metalloenzyme that catalyzes CO2 hydration to bicarbonate, which is an important metabolic substrate, and protons; not expressed under conditions of high CO2, such as inside a growing colony, but transcription is induced in response to low CO2 levels, such as on the colony surface in ambient air; poorly transcribed under aerobic conditions and at an undetectable level under an…
YOR196C	2909.8	0.278569	0.0393322	7.08246	1.42e-12	1.78e-11	LIP5	Protein involved in biosynthesis of the coenzyme lipoic acid; has similarity to E. coli lipoic acid synthase [Source:SGD;Acc:S000005722]
YGR191W	1551.55	0.342546	0.0484074	7.07632	1.48e-12	1.85e-11	HIP1	High-affinity histidine permease; also involved in the transport of manganese ions [Source:SGD;Acc:S000003423]
YKL016C	9540.26	0.256985	0.0363657	7.06668	1.59e-12	1.98e-11	ATP7	Subunit d of the stator stalk of mitochondrial F1F0 ATP synthase; F1F0 ATP synthase is a large, evolutionarily conserved enzyme complex required for ATP synthesis [Source:SGD;Acc:S000001499]
YBR126C	6221.89	-0.365834	0.0518527	-7.05526	1.72e-12	2.15e-11	TPS1	Synthase subunit of trehalose-6-P synthase/phosphatase complex; synthesizes the storage carbohydrate trehalose; also found in a monomeric form; expression is induced by the stress response and repressed by the Ras-cAMP pathway; protein abundance increases in response to DNA replication stress and in response to prolonged exposure to boric acid [Source:SGD;Acc:S000000330]
YIL043C	3713.77	0.311052	0.0441816	7.04032	1.92e-12	2.39e-11	CBR1	Microsomal cytochrome b reductase; not essential for viability; also detected in mitochondria; mutation in conserved NADH binding domain of the human ortholog results in type I methemoglobinemia [Source:SGD;Acc:S000001305]
YGR192C	56474.3	-0.393904	0.0559832	-7.03611	1.98e-12	2.45e-11	TDH3	Glyceraldehyde-3-phosphate dehydrogenase (GAPDH), isozyme 3; involved in glycolysis and gluconeogenesis; tetramer that catalyzes the reaction of glyceraldehyde-3-phosphate to 1,3 bis-phosphoglycerate; detected in the cytoplasm and cell wall; GAPDH-derived antimicrobial peptides secreted by S. cerevisiae are active against a wide variety of wine-related yeasts and bateria; binds AU-rich RNA; TDH3 …
YGR154C	423.328	-0.56796	0.0807272	-7.03555	1.98e-12	2.46e-11	GTO1	Omega-class glutathione transferase; induced under oxidative stress; putative peroxisomal localization [Source:SGD;Acc:S000003386]
YKR016W	4440.7	0.318577	0.0453169	7.03	2.07e-12	2.55e-11	MIC60	Component of the MICOS complex; MICOS (formerly MINOS or MitOS) is a mitochondrial inner membrane complex that extends into the intermembrane space and has a role in the maintenance of crista junctions, inner membrane architecture, and formation of contact sites to the outer membrane; Mic60p is also involved in import of intermembrane space (IMS) proteins, probably by positioning Mia40p relative …
YHR214C-B	320.385	0.653714	0.0930481	7.02555	2.13e-12	2.63e-11		Retrotransposon TYA Gag and TYB Pol genes; transcribed/translated as one unit; polyprotein is processed to make a nucleocapsid-like protein (Gag), reverse transcriptase (RT), protease (PR), and integrase (IN); similar to retroviral genes; YHR214C-B has a paralog, YAR070C, that arose from a segmental duplication [Source:SGD;Acc:S000003534]
YJR133W	1132.91	0.376516	0.0536742	7.01485	2.3e-12	2.84e-11	XPT1	Xanthine-guanine phosphoribosyl transferase; required for xanthine utilization and for optimal utilization of guanine [Source:SGD;Acc:S000003894]
YBL045C	24607.2	0.310765	0.0443265	7.0108	2.37e-12	2.9e-11	COR1	Core subunit of the ubiquinol-cytochrome c reductase complex; the ubiquinol-cytochrome c reductase complex (bc1 complex) is a component of the mitochondrial inner membrane electron transport chain [Source:SGD;Acc:S000000141]
YOR303W	10883	0.280839	0.0400546	7.01141	2.36e-12	2.9e-11	CPA1	Small subunit of carbamoyl phosphate synthetase; carbamoyl phosphate synthetase catalyzes a step in the synthesis of citrulline, an arginine precursor; translationally regulated by an attenuator peptide encoded by YOR302W within the CPA1 mRNA 5'-leader [Source:SGD;Acc:S000005829]
YKL183W	464.576	0.504905	0.0720136	7.01125	2.36e-12	2.9e-11	LOT5	Protein of unknown function; gene expression increases in cultures shifted to a lower temperature; protein abundance increases in response to DNA replication stress [Source:SGD;Acc:S000001666]
YJR148W	4015.3	0.396084	0.0565744	7.00113	2.54e-12	3.1e-11	BAT2	Cytosolic branched-chain amino acid (BCAA) aminotransferase; preferentially involved in BCAA catabolism; homolog of murine ECA39; highly expressed during stationary phase and repressed during logarithmic phase; BAT2 has a paralog, BAT1, that arose from the whole genome duplication [Source:SGD;Acc:S000003909]
YEL024W	10529.1	0.312777	0.0446956	6.99794	2.6e-12	3.17e-11	RIP1	Ubiquinol-cytochrome-c reductase; a Rieske iron-sulfur protein of the mitochondrial cytochrome bc1 complex; transfers electrons from ubiquinol to cytochrome c1 during respiration; during import, Rip1p is first imported into the mitochondrial matrix where it is processed, acquires its Fe-S cluster, and is folded, then is translocated into the inner membrane by the action of a homo-oligomer of Bcs1…
YNL012W	653.745	-0.452304	0.0646445	-6.99679	2.62e-12	3.19e-11	SPO1	Meiosis-specific prospore protein; required for meiotic spindle pole body duplication and separation; required to produce bending force necessary for proper prospore membrane assembly during sporulation; has similarity to phospholipase B [Source:SGD;Acc:S000004957]
YJR005C-A	44.7727	-1.73604	0.24847	-6.98693	2.81e-12	3.41e-11	LSO1	Putative protein of unknown function; transcription increases during treatment with 2-(6-benzyl-2-pyridyl)quinazoline (BPQ) and copper, and may be regulated by Aft1p; originally identified as a syntenic homolog of an Ashbya gossypii gene; LSO1 has a paralog, LSO2, that arose from the whole genome duplication [Source:SGD;Acc:S000028523]
YKL128C	427.397	0.535402	0.0768786	6.96425	3.3e-12	4e-11	PMU1	Putative phosphomutase; contains a region homologous to the active site of phosphomutases; overexpression suppresses the histidine auxotrophy of an ade3 ade16 ade17 triple mutant and the temperature sensitivity of a tps2 mutant [Source:SGD;Acc:S000001611]
YNR007C	1847.02	-0.378565	0.0544112	-6.95749	3.46e-12	4.19e-11	ATG3	E2-like enzyme; involved in autophagy and the cytoplasm-to-vacuole targeting (Cvt) pathway; plays a role in formation of Atg8p-phosphatidylethanolamine conjugates, which are involved in membrane dynamics during autophagy and Cvt; interaction with Atg8p is regulated by its acetylation by Esa1p (catalytic subunit of NuA4 histone acetyltransferase complex) while attenuation of Atg3 acetylation is me…
YMR181C	2517.68	-0.346182	0.0498042	-6.95087	3.63e-12	4.38e-11		Protein of unknown function; mRNA transcribed as part of a bicistronic transcript with a predicted transcriptional repressor RGM1/YMR182C; mRNA is destroyed by nonsense-mediated decay (NMD); not an essential gene; YMR181C has a paralog, YPL229W, that arose from the whole genome duplication [Source:SGD;Acc:S000004793]
YMR136W	6262.83	-0.396147	0.0572166	-6.92363	4.4e-12	5.31e-11	GAT2	Protein containing GATA family zinc finger motifs; similar to Gln3p and Dal80p; expression repressed by leucine [Source:SGD;Acc:S000004744]
YHR018C	8877.14	0.371324	0.0536424	6.92221	4.45e-12	5.35e-11	ARG4	Argininosuccinate lyase; catalyzes the final step in the arginine biosynthesis pathway [Source:SGD;Acc:S000001060]
YHL034C	6896.45	-0.216885	0.0313628	-6.91536	4.67e-12	5.59e-11	SBP1	Protein that binds eIF4G and has a role in repression of translation; has an RGG motif; found in cytoplasmic P bodies; binds to mRNAs under glucose starvation stress, most often in the 5' UTR; found associated with small nucleolar RNAs snR10 and snR11; SBP1 has a paralog, RNP1, that arose from the whole genome duplication [Source:SGD;Acc:S000001026]
YGR067C	4746.61	0.486995	0.0704196	6.91562	4.66e-12	5.59e-11		Putative protein of unknown function; contains a zinc finger motif similar to that of Adr1p [Source:SGD;Acc:S000003299]
YMR307W	12279.2	0.294981	0.0427194	6.90509	5.02e-12	6e-11	GAS1	Beta-1,3-glucanosyltransferase; required for cell wall assembly and also has a role in transcriptional silencing; localizes to cell surface via a glycosylphosphatidylinositol (GPI) anchor; also found at nuclear periphery; genetic interactions with histone H3 lysine acetyltransferases GCN5 and SAS3 indicate previously unsuspected functions for Gas1 in DNA damage response and cell cycle regulation …
YOR360C	879.004	0.41029	0.0595357	6.89149	5.52e-12	6.59e-11	PDE2	High-affinity cyclic AMP phosphodiesterase; component of the cAMP-dependent protein kinase signaling system, protects the cell from extracellular cAMP, contains readthrough motif surrounding termination codon [Source:SGD;Acc:S000005887]
YJR045C	18207.7	0.316876	0.0460114	6.8869	5.7e-12	6.79e-11	SSC1	Hsp70 family ATPase; constituent of the import motor component of the Translocase of the Inner Mitochondrial membrane (TIM23 complex); involved in protein translocation and folding; subunit of SceI endonuclease; SSC1 has a paralog, ECM10, that arose from the whole genome duplication [Source:SGD;Acc:S000003806]
YPL172C	1333.94	0.350652	0.0510523	6.86848	6.49e-12	7.72e-11	COX10	Heme A:farnesyltransferase; catalyzes the first step in the conversion of protoheme to the heme A prosthetic group required for cytochrome c oxidase activity; human ortholog is associated with mitochondrial disorders [Source:SGD;Acc:S000006093]
YGL150C	2031.12	-0.283933	0.0414419	-6.85136	7.32e-12	8.68e-11	INO80	ATPase and nucleosome spacing factor; subunit of complex containing actin and actin-related proteins that has chromatin remodeling activity and 3' to 5' DNA helicase activity in vitro; promotes nucleosome shifts in the 3 prime direction; has a role in modulating stress gene transcription [Source:SGD;Acc:S000003118]
YGR183C	5002.66	0.315077	0.0461792	6.82292	8.92e-12	1.06e-10	QCR9	Subunit 9 of ubiquinol cytochrome-c reductase (Complex III); Complex III is a component of the mitochondrial inner membrane electron transport chain; required for electron transfer at the ubiquinol oxidase site of the complex [Source:SGD;Acc:S000003415]
YNR017W	2323.99	0.284394	0.0417521	6.8115	9.66e-12	1.14e-10	TIM23	Essential component of the TIM23 complex; involved in protein import into mitochondrial matrix and inner membrane; with Tim17p, contributes to architecture and function of the import channel; TIM23 complex is short for the translocase of the inner mitochondrial membrane [Source:SGD;Acc:S000005300]
YJR150C	13.7138	-7.25246	1.06733	-6.79495	1.08e-11	1.28e-10	DAN1	Cell wall mannoprotein; has similarity to Tir1p, Tir2p, Tir3p, and Tir4p; expressed under anaerobic conditions, completely repressed during aerobic growth [Source:SGD;Acc:S000003911]
YDR497C	15045.9	0.342142	0.0504242	6.78527	1.16e-11	1.37e-10	ITR1	Myo-inositol transporter; member of the sugar transporter superfamily; expression is repressed by inositol and choline via Opi1p and derepressed via Ino2p and Ino4p; relative distribution to the vacuole increases upon DNA replication stress; ITR1 has a paralog, ITR2, that arose from the whole genome duplication [Source:SGD;Acc:S000002905]
YDR226W	3917.66	0.324638	0.047861	6.78294	1.18e-11	1.38e-10	ADK1	Adenylate kinase, required for purine metabolism; localized to the cytoplasm and the mitochondria; lacks cleavable signal sequence; protein abundance increases in response to DNA replication stress [Source:SGD;Acc:S000002634]
YMR165C	1307.16	-0.381947	0.05631	-6.78294	1.18e-11	1.38e-10	PAH1	Mg2+-dependent phosphatidate (PA) phosphatase; dephosphorylates PA to yield diacylglycerol; responsible for de novo lipid synthesis and formation of lipid droplets; phosphorylation by Pho80p-Pho85p decreases catalytic activity and alters Pah1p localization and abundance; phosphorylation by protein kinase A decreases catalytic efficiency; dephosphorylation by Nem1p-Spo7p anchors Pah1p to the membr…
YNL093W	436.842	-0.536414	0.0790869	-6.78259	1.18e-11	1.38e-10	YPT53	Stress-induced Rab family GTPase; required for vacuolar protein sorting and endocytosis; involved in ionic stress tolerance; similar to Vps21p and Ypt52p; functional homolog of Vps21p; mammalian Rab5 homolog; YPT53 has a paralog, VPS21, that arose from the whole genome duplication [Source:SGD;Acc:S000005037]
YNL195C	1873.69	-0.570258	0.0840615	-6.78381	1.17e-11	1.38e-10		Protein of unknown function; shares a promoter with YNL194C; the authentic, non-tagged protein is detected in highly purified mitochondria in high-throughput studies; YNL195C has a paralog, HBT1, that arose from the whole genome duplication [Source:SGD;Acc:S000005139]
YLL001W	3303.33	0.34632	0.0510943	6.77806	1.22e-11	1.42e-10	DNM1	Dynamin-related GTPase involved in mitochondrial organization; required for mitochondrial fission and morphology; assembles on the cytoplasmic face of mitochondrial tubules at sites at which division will occur; also participates in endocytosis and regulating peroxisome abundance [Source:SGD;Acc:S000003924]
YDR018C	677.486	-0.421643	0.0622468	-6.77372	1.26e-11	1.46e-10		Probable membrane protein with three predicted transmembrane domains; similar to C. elegans F55A11.5 and maize 1-acyl-glycerol-3-phosphate acyltransferase; YDR018C has a paralog, CST26, that arose from the whole genome duplication [Source:SGD;Acc:S000002425]
YBL021C	1014.39	0.366534	0.0541642	6.7671	1.31e-11	1.52e-10	HAP3	Subunit of the Hap2p/3p/4p/5p CCAAT-binding complex; complex is heme-activated and glucose-repressed; complex is a transcriptional activator and global regulator of respiratory gene expression; contains sequences contributing to both complex assembly and DNA binding [Source:SGD;Acc:S000000117]
YOR018W	940.054	-0.419039	0.0619213	-6.76729	1.31e-11	1.52e-10	ROD1	Alpha-arrestin involved in ubiquitin-dependent endocytosis; activating dephosphorylation relays glucose signaling to transporter endocytosis; calcineurin dephosphorylation is required for Rsp5p-dependent internalization of agonist-occupied Ste2p, as part of signal desensitization; recruits Rsp5p to Ste2p via its 2 PPXY motifs; protein abundance increases in response to DNA replication stress; ROD…
YOL057W	1864.75	-0.334294	0.049422	-6.76408	1.34e-11	1.55e-10		Dipeptidyl-peptidase III; cleaves dipeptides from the amino terminus of target proteins; highly active on synthetic substrate Arg-Arg-2-naphthylamide; mammalian ortholog may be a biomarker for some cancers [Source:SGD;Acc:S000005418]
YLR390W	897.201	0.403615	0.0598674	6.74182	1.56e-11	1.81e-10	ECM19	Putative protein of unknown function; the authentic, non-tagged protein is detected in highly purified mitochondria in high-throughput studies [Source:SGD;Acc:S000004382]
YEL046C	3024.65	-0.385242	0.0572075	-6.73412	1.65e-11	1.9e-10	GLY1	Threonine aldolase; catalyzes the cleavage of L-allo-threonine and L-threonine to glycine; involved in glycine biosynthesis [Source:SGD;Acc:S000000772]
YOR036W	3020.71	-0.345049	0.0513112	-6.72462	1.76e-11	2.03e-10	PEP12	Target membrane receptor (t-SNARE); for vesicular intermediates traveling between the Golgi apparatus and the vacuole; controls entry of biosynthetic, endocytic, and retrograde traffic into the prevacuolar compartment; syntaxin [Source:SGD;Acc:S000005562]
YJL183W	1442.12	0.327574	0.0488386	6.70728	1.98e-11	2.28e-10	MNN11	Subunit of a Golgi mannosyltransferase complex; this complex also contains Anp1p, Mnn9p, Mnn10p, and Hoc1p, and mediates elongation of the polysaccharide mannan backbone; has homology to Mnn10p [Source:SGD;Acc:S000003719]
YLR120C	3113.88	-0.387192	0.057736	-6.70625	2e-11	2.29e-10	YPS1	Aspartic protease; member of the yapsin family of proteases involved in cell wall growth and maintenance; attached to the plasma membrane via a glycosylphosphatidylinositol (GPI) anchor; YPS1 has a paralog, MKC7, that arose from the whole genome duplication [Source:SGD;Acc:S000004110]
YDL059C	1167.87	0.363941	0.0542973	6.70274	2.05e-11	2.34e-10	RAD59	Protein involved DNA double-strand break repair; repairs breaks in DNA during vegetative growth via recombination and single-strand annealing; anneals complementary single-stranded DNA; forms nuclear foci upon DNA replication stress; required for loading of Rad52p to DSBs; paralog of Rad52p [Source:SGD;Acc:S000002217]
YDR518W	446.449	-0.502998	0.0750516	-6.70202	2.06e-11	2.35e-10	EUG1	Protein disulfide isomerase of the endoplasmic reticulum lumen; EUG1 has a paralog, PDI1, that arose from the whole genome duplication; function overlaps with that of Pdi1p; may interact with nascent polypeptides in the ER [Source:SGD;Acc:S000002926]
YNL015W	10011.1	-0.321315	0.0479442	-6.70186	2.06e-11	2.35e-10	PBI2	Cytosolic inhibitor of vacuolar proteinase B (PRB1); required for efficient vacuole inheritance; with thioredoxin forms protein complex LMA1, which assists in priming SNARE molecules and promotes vacuole fusion; protein abundance increases in response to DNA replication stress [Source:SGD;Acc:S000004960]
YLR069C	3957.88	0.332312	0.0496268	6.69623	2.14e-11	2.44e-10	MEF1	Mitochondrial elongation factor involved in translational elongation [Source:SGD;Acc:S000004059]
YML131W	5550.93	-0.789516	0.118253	-6.6765	2.45e-11	2.78e-10		Protein of unknown function; similar to medium chain dehydrogenase/reductases; expression induced by stresses including osmotic shock, DNA damaging agents, and other chemicals; GFP-fusion protein localizes to the cytoplasm; protein abundance increases in response to DNA replication stress [Source:SGD;Acc:S000004600]
YDR347W	1968.68	0.293878	0.044032	6.67418	2.49e-11	2.82e-10	MRP1	Mitochondrial ribosomal protein of the small subunit; MRP1 exhibits genetic interactions with PET122, encoding a COX3-specific translational activator, and with PET123, encoding a small subunit mitochondrial ribosomal protein [Source:SGD;Acc:S000002755]
YLR190W	2989.06	0.281345	0.0422077	6.66572	2.63e-11	2.98e-10	MMR1	Phosphorylated protein of the mitochondrial outer membrane; localizes only to mitochondria of the bud; interacts with Myo2p to mediate mitochondrial distribution to buds; mRNA is targeted to the bud via the transport system involving She2p [Source:SGD;Acc:S000004180]
YDL241W	75.8197	1.19002	0.178546	6.66508	2.65e-11	2.99e-10		Putative protein of unknown function; YDL241W is not an essential gene [Source:SGD;Acc:S000002400]
YPR172W	789.186	-0.41061	0.0616544	-6.65986	2.74e-11	3.09e-10		Putative pyridoxal 5'-phosphate synthase; transcriptionally activated by Yrm1p along with genes involved in multidrug resistance; YPR172W has a paralog, YLR456W, that arose from the whole genome duplication [Source:SGD;Acc:S000006376]
YKL141W	8288.14	0.27969	0.0420405	6.65288	2.87e-11	3.24e-10	SDH3	Subunit of succinate dehydrogenase and of TIM22 translocase; functions as cytochrome b subunit of succinate dehydrogenase, which couples oxidation of succinate to transfer of electrons to ubiquinone as part of the TCA cycle and the mitochondrial respiratory chain; also required for mitochondrial inner membrane protein import as part of the TIM22 complex; SDH3 has a paralog, SHH3, that arose from …
YMR304W	3473.31	-0.326371	0.0490579	-6.65276	2.88e-11	3.24e-10	UBP15	Ubiquitin-specific protease involved in protein deubiquitination; catalytic activity regulated by an N-terminal TRAF-like domain and and C-terminal sequences; physically interacts with anaphase-promoting complex/cyclosome (APC/C) activator, Cdh1p; forms a complex with AAA peroxins Pex1p and Pex6p [Source:SGD;Acc:S000004920]
YMR251W	99.7678	-0.965231	0.14533	-6.64164	3.1e-11	3.48e-10	GTO3	Omega class glutathione transferase; putative cytosolic localization [Source:SGD;Acc:S000004863]
YOL084W	2261.59	-0.476292	0.0717189	-6.6411	3.11e-11	3.49e-10	PHM7	Protein of unknown function; expression is regulated by phosphate levels; green fluorescent protein (GFP)-fusion protein localizes to the cell periphery and vacuole; protein abundance increases in response to DNA replication stress [Source:SGD;Acc:S000005444]
YLR354C	14386.4	0.241396	0.0364224	6.62768	3.41e-11	3.82e-10	TAL1	Transaldolase, enzyme in the non-oxidative pentose phosphate pathway; converts sedoheptulose 7-phosphate and glyceraldehyde 3-phosphate to erythrose 4-phosphate and fructose 6-phosphate; TAL1 has a paralog, NQM1, that arose from the whole genome duplication [Source:SGD;Acc:S000004346]
YJR073C	5032.2	0.248732	0.0375356	6.62657	3.44e-11	3.84e-10	OPI3	Methylene-fatty-acyl-phospholipid synthase; catalyzes the last two steps in phosphatidylcholine biosynthesis; also known as phospholipid methyltransferase [Source:SGD;Acc:S000003834]
YPL277C	162.79	-0.783206	0.118362	-6.61706	3.66e-11	4.08e-10		Putative protein of unknown function; localized to the membranes; gene expression regulated by copper levels [Source:SGD;Acc:S000006198]
YPL026C	3129.21	0.374661	0.0566268	6.61632	3.68e-11	4.1e-10	SKS1	Putative serine/threonine protein kinase; involved in the adaptation to low concentrations of glucose independent of the SNF3 regulated pathway; SKS1 has a paralog, VHS1, that arose from the whole genome duplication [Source:SGD;Acc:S000005947]
YFL053W	69.6026	1.16817	0.176755	6.609	3.87e-11	4.3e-10	DAK2	Dihydroxyacetone kinase; required for detoxification of dihydroxyacetone (DHA); involved in stress adaptation [Source:SGD;Acc:S000001841]
YDR194C	4271.66	0.302656	0.0458057	6.60738	3.91e-11	4.34e-10	MSS116	Mitochondrial transcription elongation factor; DEAD-box protein; required for efficient splicing of mitochondrial Group I and II introns; non-polar RNA helicase that also facilities strand annealing; promotes RNA folding by stabilizing an early assembly intermediate [Source:SGD;Acc:S000002602]
YFL025C	1129.24	0.346372	0.0524414	6.60493	3.98e-11	4.4e-10	BST1	GPI inositol deacylase of the endoplasmic reticulum (ER); negatively regulates COPII vesicle formation; prevents production of vesicles with defective subunits; required for proper discrimination between resident ER proteins and Golgi-bound cargo molecules; functional ortholog of human PGAP1, mutation of which is associated with intellectual disability and encephalopathy [Source:SGD;Acc:S00000186…
YBR147W	1006.03	-0.423574	0.0641781	-6.59997	4.11e-11	4.54e-10	RTC2	Putative vacuolar membrane transporter for cationic amino acids; likely contributes to amino acid homeostasis by exporting cationic amino acids from the vacuole; positive regulation by Lys14p suggests that lysine may be the primary substrate; member of the PQ-loop family, with seven transmembrane domains; similar to mammalian PQLC2 vacuolar transporter; RTC2 has a paralog, YPQ1, that arose from t…
YHR024C	1773.93	0.340465	0.0516049	6.59753	4.18e-11	4.61e-10	MAS2	Alpha subunit of the mitochondrial processing protease (MPP); essential processing enzyme that cleaves the N-terminal targeting sequences from mitochondrially imported proteins [Source:SGD;Acc:S000001066]
YLR180W	5726.38	0.484595	0.0734865	6.59434	4.27e-11	4.7e-10	SAM1	S-adenosylmethionine synthetase; catalyzes transfer of the adenosyl group of ATP to the sulfur atom of methionine; SAM1 has a paralog, SAM2, that arose from the whole genome duplication [Source:SGD;Acc:S000004170]
YJR151C	809.537	-0.454497	0.0689502	-6.59166	4.35e-11	4.78e-10	DAN4	Cell wall mannoprotein; has similarity to Tir1p, Tir2p, Tir3p, and Tir4p; expressed under anaerobic conditions, completely repressed during aerobic growth [Source:SGD;Acc:S000003912]
YDR032C	4515.02	-0.410229	0.0624547	-6.56843	5.08e-11	5.58e-10	PST2	Protein with similarity to a family of flavodoxin-like proteins; induced by oxidative stress in a Yap1p dependent manner; the authentic, non-tagged protein is detected in highly purified mitochondria in high-throughput studies; protein abundance increases in response to DNA replication stress; PST2 has a paralog, RFS1, that arose from the whole genome duplication [Source:SGD;Acc:S000002439]
YPL173W	1691.35	0.306707	0.04675	6.56057	5.36e-11	5.87e-10	MRPL40	Mitochondrial ribosomal protein of the large subunit [Source:SGD;Acc:S000006094]
YLR109W	5953.39	-0.387191	0.0590244	-6.55985	5.39e-11	5.89e-10	AHP1	Thiol-specific peroxiredoxin; reduces hydroperoxides to protect against oxidative damage; function in vivo requires covalent conjugation to Urm1p [Source:SGD;Acc:S000004099]
YBR021W	614.466	0.473902	0.0722504	6.55916	5.41e-11	5.91e-10	FUR4	Plasma membrane localized uracil permease; expression is tightly regulated by uracil levels and environmental cues; conformational alterations induced by unfolding or substrate binding result in Rsp5p-mediated ubiquitination and degradation [Source:SGD;Acc:S000000225]
YKR085C	1062	0.412271	0.0629021	6.55416	5.6e-11	6.1e-10	MRPL20	Mitochondrial ribosomal protein of the large subunit [Source:SGD;Acc:S000001793]
YJR104C	9195.48	-0.317682	0.0484833	-6.55239	5.66e-11	6.16e-10	SOD1	Cytosolic copper-zinc superoxide dismutase; detoxifies superoxide; stabilizes Yck1p and Yck2p kinases in glucose to repress respiration; phosphorylated by Dun1p and enters the nucleus under oxidative stress to promote transcription of stress response genes; human ortholog implicated in ALS; abundance increases under DNA replication stress and during exposure to boric acid; localization of a fract…
YIL166C	221.202	-0.686203	0.104769	-6.54965	5.77e-11	6.25e-10		Putative protein with similarity to allantoate permease; similar to the allantoate permease (Dal5p) subfamily of the major facilitator superfamily; mRNA expression is elevated by sulfur limitation; YIL166C is a non-essential gene [Source:SGD;Acc:S000001428]
YLR149C	4360.59	-0.373839	0.0570777	-6.54964	5.77e-11	6.25e-10		Protein of unknown function; overexpression causes a cell cycle delay or arrest; null mutation results in a decrease in plasma membrane electron transport; YLR149C is not an essential gene; protein abundance increases in response to DNA replication stress [Source:SGD;Acc:S000004139]
YOR020C	6170.17	0.304533	0.0465019	6.54883	5.8e-11	6.27e-10	HSP10	Mitochondrial matrix co-chaperonin; inhibits the ATPase activity of Hsp60p, a mitochondrial chaperonin; involved in protein folding and sorting in the mitochondria; 10 kD heat shock protein with similarity to E. coli groES [Source:SGD;Acc:S000005546]
YNL191W	1132.93	0.366207	0.0559478	6.54552	5.93e-11	6.4e-10	DUG3	Component of glutamine amidotransferase (GATase II); forms a complex with Dug2p to degrade glutathione (GSH) and other peptides containing a gamma-glu-X bond in an alternative pathway to GSH degradation by gamma-glutamyl transpeptidase (Ecm38p) [Source:SGD;Acc:S000005135]
YHR049W	664.572	0.490148	0.0749296	6.54145	6.09e-11	6.57e-10	FSH1	Putative serine hydrolase; localizes to both the nucleus and cytoplasm; sequence is similar to S. cerevisiae Fsh2p and Fsh3p and the human candidate tumor suppressor OVCA2 [Source:SGD;Acc:S000001091]
YLR342W	6676.7	0.317635	0.048629	6.5318	6.5e-11	6.99e-10	FKS1	Catalytic subunit of 1,3-beta-D-glucan synthase; functionally redundant with alternate catalytic subunit Gsc2p; binds to regulatory subunit Rho1p; involved in cell wall synthesis and maintenance; localizes to sites of cell wall remodeling; FKS1 has a paralog, GSC2, that arose from the whole genome duplication [Source:SGD;Acc:S000004334]
YKR058W	1865.85	-0.370033	0.0566831	-6.5281	6.66e-11	7.16e-10	GLG1	Glycogenin glucosyltransferase; self-glucosylating initiator of glycogen synthesis, also glucosylates n-dodecyl-beta-D-maltoside; similar to mammalian glycogenin; GLG1 has a paralog, GLG2, that arose from the whole genome duplication [Source:SGD;Acc:S000001766]
YMR173W-A	67.5139	-1.16104	0.178083	-6.51969	7.05e-11	7.56e-10		Dubious open reading frame; unlikely to encode a functional protein, based on available experimental and comparative sequence data; overlaps the verified gene DDR48/YML173W [Source:SGD;Acc:S000004785]
YCR006C	199.978	-0.667328	0.102393	-6.5173	7.16e-11	7.67e-10		Dubious open reading frame; unlikely to encode a functional protein, based on available experimental and comparative sequence data [Source:SGD;Acc:S000000599]
YKL221W	164.493	-0.761009	0.116827	-6.51398	7.32e-11	7.82e-10	MCH2	Protein with similarity to mammalian monocarboxylate permeases; monocarboxylate permeases are involved in transport of monocarboxylic acids across the plasma membrane but mutant is not deficient in monocarboxylate transport [Source:SGD;Acc:S000001704]
YMR024W	1821.58	0.311318	0.0479328	6.4949	8.31e-11	8.87e-10	MRPL3	Mitochondrial ribosomal protein of the large subunit; located in close proximity to the polypeptide exit channel of the ribosome; mutations in human homolog MRPL44 cause childhood cardiomyopathy; human MRPL44 deficiency results in inefficient assembly of the mitochondrial ribosome, and in tissue-specific respiratory chain deficiency, manifesting as either Complex I+Complex IV or Complex IV defici…
YMR166C	683.059	0.385869	0.0594392	6.49184	8.48e-11	9.03e-10		Predicted transporter of the mitochondrial inner membrane; has similarity to human mitochondrial ATP-Mg/Pi carriers; YMR166C is not an essential gene [Source:SGD;Acc:S000004776]
YKL218C	459.987	0.479547	0.0738889	6.49011	8.58e-11	9.12e-10	SRY1	3-hydroxyaspartate dehydratase; deaminates L-threo-3-hydroxyaspartate to form oxaloacetate and ammonia; required in the presence of hydroxyaspartate; highly similar to mouse serine racemase (Srr) but has no serine racemase activity [Source:SGD;Acc:S000001701]
YPR036W-A	25232.1	0.495144	0.0763301	6.48688	8.76e-11	9.3e-10	SPO24	Small (67 amino acids) protein involved in sporulation; localizes to the prospore membrane; phosphorylated during meiosis; a longer, 5'-extended mRNA is also transcribed beginning in mid-meiosis, regulated by two MSEs (middle sporulation elements), and includes an uORF of 15 codons in its 5'-UTR; evidence transcription is regulated by Pdr1p [Source:SGD;Acc:S000028425]
YDR377W	4511.27	0.276695	0.04268	6.48302	8.99e-11	9.53e-10	ATP17	Subunit f of the F0 sector of mitochondrial F1F0 ATP synthase; F1F0 ATP synthase is a large, evolutionarily conserved enzyme complex required for ATP synthesis [Source:SGD;Acc:S000002785]
YHR050W	1684.02	0.317302	0.0489828	6.47782	9.31e-11	9.85e-10	SMF2	Divalent metal ion transporter involved in manganese homeostasis; has broad specificity for di-valent and tri-valent metals; post-translationally regulated by levels of metal ions; member of the Nramp family of metal transport proteins [Source:SGD;Acc:S000001092]
YOL117W	469.177	-0.462623	0.071491	-6.47106	9.73e-11	1.03e-09	RRI2	Subunit of the COP9 signalosome (CSN) complex; this complex cleaves the ubiquitin-like protein Nedd8 from SCF ubiquitin ligases; plays a role in the mating pheromone response [Source:SGD;Acc:S000005477]
YKL068W	2253.93	0.307423	0.0475311	6.46781	9.94e-11	1.05e-09	NUP100	FG-nucleoporin component of central core of the nuclear pore complex; contributes directly to nucleocytoplasmic transport and maintenance of the nuclear pore complex (NPC) permeability barrier and is involved in gene tethering at the nuclear periphery; NUP100 has a paralog, NUP116, that arose from the whole genome duplication [Source:SGD;Acc:S000001551]
YML124C	2151.17	0.293634	0.045522	6.45037	1.12e-10	1.17e-09	TUB3	Alpha-tubulin; associates with beta-tubulin (Tub2p) to form tubulin dimer, which polymerizes to form microtubules; expressed at lower level than Tub1p; TUB3 has a paralog, TUB1, that arose from the whole genome duplication [Source:SGD;Acc:S000004593]
YBR241C	3121.22	-0.348445	0.0540256	-6.44964	1.12e-10	1.18e-09		Putative transporter, member of the sugar porter family; green fluorescent protein (GFP)-fusion protein localizes to the vacuolar membrane; YBR241C is not an essential gene; YBR241C has a paralog, VPS73, that arose from the whole genome duplication [Source:SGD;Acc:S000000445]
YJR017C	1585.32	0.405579	0.0628997	6.44803	1.13e-10	1.19e-09	ESS1	Peptidylprolyl-cis/trans-isomerase (PPIase); specific for phosphorylated serine and threonine residues N-terminal to proline; regulates phosphorylation of the RNAP II large subunit (Rpo21p) C-terminal domain (CTD); associates with phospho-Ser5 form of RNAP II in vivo; regulates phosphorylation of Ser7 within CTD; present along entire coding length of genes; represses initiation of CUTs; required …
YDR034C	1907.38	0.2909	0.0451204	6.44721	1.14e-10	1.19e-09	LYS14	Transcriptional activator involved in regulating lysine biosynthesis; involved in the regulation of genes of the lysine biosynthesis pathway; requires 2-aminoadipate semialdehyde as co-inducer [Source:SGD;Acc:S000002441]
YDR403W	271.465	0.612766	0.0951193	6.44208	1.18e-10	1.23e-09	DIT1	Sporulation-specific enzyme required for spore wall maturation; involved in the production of a soluble LL-dityrosine-containing precursor of the spore wall; transcripts accumulate at the time of prospore enclosure [Source:SGD;Acc:S000002811]
YKL060C	58212.1	-0.309957	0.0481153	-6.44197	1.18e-10	1.23e-09	FBA1	Fructose 1,6-bisphosphate aldolase; required for glycolysis and gluconeogenesis; catalyzes conversion of fructose 1,6 bisphosphate to glyceraldehyde-3-P and dihydroxyacetone-P; locates to mitochondrial outer surface upon oxidative stress; N-terminally propionylated in vivo [Source:SGD;Acc:S000001543]
YDL049C	1633.19	-0.323926	0.0503207	-6.43723	1.22e-10	1.27e-09	KNH1	Protein with similarity to Kre9p; Kre9p is involved in cell wall beta 1,6-glucan synthesis; overproduction suppresses growth defects of a kre9 null mutant; required for propionic acid resistance [Source:SGD;Acc:S000002207]
YGR023W	1977.8	0.3648	0.0567489	6.42831	1.29e-10	1.34e-09	MTL1	Putative plasma membrane sensor; involved in cell integrity signaling and stress response during glucose starvation and oxidative stress; has structural and functional similarity to Mid2p; MTL1 has a paralog, MID2, that arose from the whole genome duplication [Source:SGD;Acc:S000003255]
YER015W	5061.94	-0.31159	0.0484932	-6.42545	1.31e-10	1.37e-09	FAA2	Medium chain fatty acyl-CoA synthetase; activates imported fatty acids; accepts a wide range of fatty acid chain lengths with a preference for medium chains, C9:0-C13:0; localized to the peroxisome [Source:SGD;Acc:S000000817]
YPR061C	566.914	0.417606	0.0650816	6.41666	1.39e-10	1.44e-09	JID1	Probable Hsp40p co-chaperone; has a DnaJ-like domain and appears to be involved in ER-associated degradation of misfolded proteins containing a tightly folded cytoplasmic domain; inhibits replication of Brome mosaic virus in S. cerevisiae [Source:SGD;Acc:S000006265]
YBR039W	9114.71	0.271778	0.042418	6.40714	1.48e-10	1.53e-09	ATP3	Gamma subunit of the F1 sector of mitochondrial F1F0 ATP synthase; F1F0 ATP synthase is a large, evolutionarily conserved enzyme complex required for ATP synthesis [Source:SGD;Acc:S000000243]
YPR037C	661.222	-0.542186	0.0846291	-6.40661	1.49e-10	1.54e-09	ERV2	Flavin-linked sulfhydryl oxidase localized to the ER lumen; involved in disulfide bond formation within the endoplasmic reticulum (ER) [Source:SGD;Acc:S000006241]
YOR065W	11767.6	0.348291	0.054422	6.39982	1.56e-10	1.61e-09	CYT1	Cytochrome c1; component of the mitochondrial respiratory chain; expression is regulated by the heme-activated, glucose-repressed Hap2p/3p/4p/5p CCAAT-binding complex [Source:SGD;Acc:S000005591]
YMR297W	15455.7	-0.332324	0.0520168	-6.38879	1.67e-10	1.72e-09	PRC1	Vacuolar carboxypeptidase Y (proteinase C, CPY); broad-specificity C-terminal exopeptidase involved in non-specific protein degradation in the vacuole; member of the serine carboxypeptidase family [Source:SGD;Acc:S000004912]
YML025C	2464.62	0.272787	0.0428331	6.3686	1.91e-10	1.96e-09	YML6	Mitochondrial ribosomal protein of the large subunit; has similarity to E. coli L4 ribosomal protein and human mitoribosomal MRP-L4 protein; essential for viability, unlike most other mitoribosomal proteins [Source:SGD;Acc:S000004487]
YBR230C	6454.84	-0.306561	0.0483065	-6.34617	2.21e-10	2.27e-09	OM14	Integral mitochondrial outer membrane protein; abundance is decreased in cells grown in glucose relative to other carbon sources; appears to contain 3 alpha-helical transmembrane segments; ORF encodes a 97-basepair intron [Source:SGD;Acc:S000000434]
YLR300W	9051.89	0.273411	0.0431001	6.34364	2.24e-10	2.3e-09	EXG1	Major exo-1,3-beta-glucanase of the cell wall; involved in cell wall beta-glucan assembly; exists as three differentially glycosylated isoenzymes; EXG1 has a paralog, SPR1, that arose from the whole genome duplication [Source:SGD;Acc:S000004291]
YBL093C	1246.7	-0.406837	0.0643628	-6.321	2.6e-10	2.66e-09	ROX3	Subunit of the RNA polymerase II mediator complex; associates with core polymerase subunits to form the RNA polymerase II holoenzyme [Source:SGD;Acc:S000000189]
YBR117C	4413.14	-0.52821	0.083631	-6.31597	2.68e-10	2.74e-09	TKL2	Transketolase; catalyzes conversion of xylulose-5-phosphate and ribose-5-phosphate to sedoheptulose-7-phosphate and glyceraldehyde-3-phosphate in the pentose phosphate pathway; needed for synthesis of aromatic amino acids; TKL2 has a paralog, TKL1, that arose from the whole genome duplication [Source:SGD;Acc:S000000321]
YAL029C	1141.01	0.323735	0.051266	6.31481	2.71e-10	2.76e-09	MYO4	Type V myosin motor involved in actin-based transport of cargos; required for mRNA transport, including ASH1 mRNA, and facilitating the growth and movement of ER tubules into the growing bud along with She3p; MYO4 has a paralog, MYO2, that arose from the whole genome duplication [Source:SGD;Acc:S000000027]
YKL211C	2519.7	0.300477	0.0475893	6.31395	2.72e-10	2.77e-09	TRP3	Indole-3-glycerol-phosphate synthase; forms bifunctional hetero-oligomeric anthranilate synthase:indole-3-glycerol phosphate synthase enzyme complex with Trp2p [Source:SGD;Acc:S000001694]
YGR227W	1313.58	0.329017	0.0521222	6.31241	2.75e-10	2.79e-09	DIE2	Dolichyl-phosphoglucose-dependent alpha-1,2 glucosyltransferase; located in the ER; functions in the pathway that synthesizes the dolichol-linked oligosaccharide precursor for N-linked protein glycosylation; has a role in regulation of ITR1 and INO1 [Source:SGD;Acc:S000003459]
YGR055W	1479.64	0.481627	0.0763763	6.30597	2.86e-10	2.91e-09	MUP1	High affinity methionine permease; integral membrane protein with 13 putative membrane-spanning regions; also involved in cysteine uptake [Source:SGD;Acc:S000003287]
YHL028W	567.015	-0.502826	0.079786	-6.30219	2.93e-10	2.97e-09	WSC4	Endoplasmic reticulum (ER) membrane protein; involved in the translocation of soluble secretory proteins and insertion of membrane proteins into the ER membrane; may also have a role in the stress response but has only partial functional overlap with WSC1-3 [Source:SGD;Acc:S000001020]
YDR233C	7949.06	-0.282654	0.0448611	-6.30066	2.96e-10	3e-09	RTN1	Reticulon protein; stabilizes membrane curvature; involved in nuclear pore assembly and maintenance of tubular ER morphology; mutant overexpressing RTN1 shows increase in tubular ER; interacts with exocyst subunit Sec6p, Yip3p, and Sbh1p; more abundant than Rtn2p; member of the RTNLA subfamily; mutants have reduced phosphatidylserine transfer between the ER and mitochondria; RTN1 has a paralog, R…
YLR219W	3834.19	-0.286808	0.0455441	-6.29737	3.03e-10	3.06e-09	MSC3	Protein of unknown function; green fluorescent protein (GFP)-fusion protein localizes to the cell periphery; msc3 mutants are defective in directing meiotic recombination events to homologous chromatids; potential Cdc28p substrate; protein abundance increases in response to DNA replication stress [Source:SGD;Acc:S000004209]
YBL011W	1802.62	0.300884	0.0478033	6.29421	3.09e-10	3.12e-09	SCT1	Glycerol 3-phosphate/dihydroxyacetone phosphate sn-1 acyltransferase; dual substrate-specific acyltransferase of the glycerolipid biosynthesis pathway; prefers 16-carbon fatty acids; similar to Gpt2p; gene is constitutively transcribed [Source:SGD;Acc:S000000107]
YPR100W	2678.12	0.325539	0.0517564	6.28983	3.18e-10	3.2e-09	MRPL51	Mitochondrial ribosomal protein of the large subunit [Source:SGD;Acc:S000006304]
YPR028W	2224.17	-0.27054	0.0430313	-6.28706	3.24e-10	3.25e-09	YOP1	Membrane protein that interacts with Yip1p to mediate membrane traffic; interacts with Sey1p to maintain ER morphology; overexpression leads to cell death and accumulation of internal cell membranes; mutants have reduced phosphatidylserine transfer between the ER and mitochondria; forms ER foci upon DNA replication stress [Source:SGD;Acc:S000006232]
YFL011W	251.343	-0.590047	0.0939266	-6.282	3.34e-10	3.35e-09	HXT10	Putative hexose transporter; expressed at low levels and expression is repressed by glucose [Source:SGD;Acc:S000001883]
YJR119C	749.214	-0.42048	0.0669515	-6.28036	3.38e-10	3.38e-09	JHD2	JmjC domain family histone demethylase; promotes global demethylation of H3K4 and repression of noncoding intergenic transcription during sporulation; removes methyl groups added by Set1p methyltransferase; negatively regulated by H3K14 acetylation; protein levels regulated by Not4p polyubiquitin-mediated degradation; regulates sporulation timing by extending period of active transcription in opp…
YIL117C	1577.36	0.433703	0.0691245	6.27424	3.51e-10	3.51e-09	PRM5	Pheromone-regulated protein, predicted to have 1 transmembrane segment; induced during cell integrity signaling; PRM5 has a paralog, YNL058C, that arose from the whole genome duplication [Source:SGD;Acc:S000001379]
YKR080W	1366.48	-0.359821	0.0575525	-6.25205	4.05e-10	4.05e-09	MTD1	NAD-dependent 5,10-methylenetetrahydrafolate dehydrogenase; plays a catalytic role in oxidation of cytoplasmic one-carbon units; expression is regulated by Bas1p and Bas2p, repressed by adenine, and may be induced by inositol and choline [Source:SGD;Acc:S000001788]
YER044C	2140.69	-0.467037	0.0747783	-6.24562	4.22e-10	4.21e-09	ERG28	Endoplasmic reticulum membrane protein; may facilitate protein-protein interactions between the Erg26p dehydrogenase and the Erg27p 3-ketoreductase and/or tether these enzymes to the ER, also interacts with Erg6p [Source:SGD;Acc:S000000846]
YJR009C	6926.14	0.274982	0.0441013	6.23524	4.51e-10	4.49e-09	TDH2	Glyceraldehyde-3-phosphate dehydrogenase (GAPDH), isozyme 2; involved in glycolysis and gluconeogenesis; tetramer that catalyzes reaction of glyceraldehyde-3-phosphate to 1,3 bis-phosphoglycerate; detected in cytoplasm and cell wall; protein abundance increases in response to DNA replication stress; GAPDH-derived antimicrobial peptides are active against a wide variety of wine-related yeasts and …
YDR256C	16704.4	-0.37981	0.060945	-6.23201	4.6e-10	4.58e-09	CTA1	Catalase A; breaks down hydrogen peroxide in the peroxisomal matrix formed by acyl-CoA oxidase (Pox1p) during fatty acid beta-oxidation [Source:SGD;Acc:S000002664]
YLR211C	1036.51	-0.339435	0.054504	-6.22771	4.73e-10	4.7e-09	ATG38	Homodimeric subunit of autophagy-specific PtdIns-3-kinase complex I; required for the integrity of the active PtdIns-3-kinase complex I by maintaining an association between Vps15p-Vps34p and Atg14p-Vps30p subcomplexes; localizes to the pre-autophagosomal structure (PAS) in an Atg14p-dependent manner; ATG38 is non-essential but is required for macroautophagy [Source:SGD;Acc:S000004201]
YIL137C	1279.25	-0.338952	0.0544629	-6.22353	4.86e-10	4.82e-09	TMA108	Ribosome-associated protein that is involved in ribosome biogenesis; putative metalloprotease [Source:SGD;Acc:S000001399]
YPR026W	3378.08	-0.300069	0.0483187	-6.2102	5.29e-10	5.23e-09	ATH1	Acid trehalase required for utilization of extracellular trehalose; involved in intracellular trehalose degradation during growth recovery after saline stress [Source:SGD;Acc:S000006230]
YBR096W	1225.63	0.327326	0.0527069	6.21031	5.29e-10	5.23e-09		Putative protein of unknown function; green fluorescent protein (GFP)-fusion protein localizes to the ER [Source:SGD;Acc:S000000300]
YHR184W	212.189	0.62104	0.100131	6.20227	5.57e-10	5.49e-09	SSP1	Protein involved in the control of meiotic nuclear division; also involved in the coordination of meiosis with spore formation; transcription is induced midway through meiosis [Source:SGD;Acc:S000001227]
YBR149W	7601.68	-0.333062	0.0537241	-6.19949	5.66e-10	5.58e-09	ARA1	NADP+ dependent arabinose dehydrogenase; involved in carbohydrate metabolism; purified as homodimer; naturally occurs with a N-terminus degradation product [Source:SGD;Acc:S000000353]
YDR261C	471.039	0.453642	0.0731937	6.19783	5.72e-10	5.63e-09	EXG2	Exo-1,3-beta-glucanase; involved in cell wall beta-glucan assembly; may be anchored to the plasma membrane via a glycosylphosphatidylinositol (GPI) anchor [Source:SGD;Acc:S000002669]
YJL208C	1245.76	0.360685	0.0582007	6.19726	5.75e-10	5.64e-09	NUC1	Major mitochondrial nuclease; has RNAse and DNA endo- and exonucleolytic activities; roles in mitochondrial recombination, apoptosis and maintenance of polyploidy; involved in fragmentation of genomic DNA during PND (programmed nuclear destruction); encodes ortholog of mammalian endoG [Source:SGD;Acc:S000003744]
YLR060W	3689.62	0.299479	0.0484482	6.18142	6.35e-10	6.22e-09	FRS1	Beta subunit of cytoplasmic phenylalanyl-tRNA synthetase; forms a tetramer with Frs2p to generate active enzyme; able to hydrolyze mis-aminoacylated tRNA-Phe, which could contribute to translational quality control [Source:SGD;Acc:S000004050]
YOR086C	2689.73	-0.294362	0.0476209	-6.18137	6.35e-10	6.22e-09	TCB1	Lipid-binding ER protein involved in ER-plasma membrane tethering; one of 6 proteins (Ist2p, Scs2p, Scs22p, Tcb1p, Tcb2p, Tcb3p) that connect ER to plasma membrane and regulate PI4P levels by controlling access of Sac1p phosphatase to its substrate PI4P in PM; contains 3 calcium and lipid binding domains; non-tagged protein also localizes to mitochondria; C-termini of Tcb1p, Tcb2p and Tcb3p inter…
YER124C	885.566	-0.419568	0.0680173	-6.16854	6.89e-10	6.73e-09	DSE1	Daughter cell-specific protein; may regulate cross-talk between the mating and filamentation pathways; deletion affects cell separation after division and sensitivity to alpha-factor and drugs affecting the cell wall; relocalizes from bud neck to cytoplasm upon DNA replication stress [Source:SGD;Acc:S000000926]
YML078W	1415.1	0.293159	0.0475423	6.16628	6.99e-10	6.82e-09	CPR3	Mitochondrial peptidyl-prolyl cis-trans isomerase (cyclophilin); catalyzes the cis-trans isomerization of peptide bonds N-terminal to proline residues; involved in protein refolding after import into mitochondria [Source:SGD;Acc:S000004543]
YKR003W	824.986	-0.359264	0.0582656	-6.16597	7.01e-10	6.82e-09	OSH6	Member of an oxysterol-binding protein family; overlapping, redundant functions in sterol metabolism and which collectively perform a function essential for viability; GFP-fusion protein localizes to the cell periphery; overexpression extends lifespan by promoting vacuolar fusion; OSH6 has a paralog, OSH7, that arose from the whole genome duplication [Source:SGD;Acc:S000001711]
YAL055W	389.038	-0.526639	0.0854499	-6.16314	7.13e-10	6.93e-09	PEX22	Putative peroxisomal membrane protein; required for import of peroxisomal proteins; functionally complements a Pichia pastoris pex22 mutation [Source:SGD;Acc:S000000051]
YFR003C	1519.44	-0.308248	0.0500225	-6.16219	7.17e-10	6.96e-09	YPI1	Regulatory subunit of the type I protein phosphatase (PP1) Glc7p; Glc7p participates in the regulation of a variety of metabolic processes including mitosis and glycogen metabolism; in vitro evidence suggests Ypi1p is an inhibitor of Glc7p while in vivo evidence suggests it is an activator; overproduction causes decreased cellular content of glycogen; partial depletion causes lithium sensitivity,…
YKL164C	9026.79	-0.238256	0.0386658	-6.16193	7.19e-10	6.97e-09	PIR1	O-glycosylated protein required for cell wall stability; attached to the cell wall via beta-1,3-glucan; mediates mitochondrial translocation of Apn1p; expression regulated by the cell integrity pathway and by Swi5p during the cell cycle; PIR1 has a paralog, YJL160C, that arose from the whole genome duplication [Source:SGD;Acc:S000001647]
YER039C	817.203	-0.375433	0.0609663	-6.15804	7.37e-10	7.13e-09	HVG1	Protein of unknown function; HVG1 has a paralog, VRG4, that arose from the whole genome duplication [Source:SGD;Acc:S000000841]
YML120C	19301	0.319163	0.0519013	6.14941	7.78e-10	7.51e-09	NDI1	NADH:ubiquinone oxidoreductase; transfers electrons from NADH to ubiquinone in the respiratory chain but does not pump protons, in contrast to the higher eukaryotic multisubunit respiratory complex I; phosphorylated; involved in Mn and H2O2 induced apoptosis; upon apoptotic stress, Ndip is activated in the mitochondria by N-terminal cleavage, and the truncated protein translocates to the cytoplas…
YPL176C	1580.31	0.317972	0.0517147	6.14858	7.82e-10	7.54e-09	TRE1	Transferrin receptor-like protein; plasma membrane protein that binds Bsd2p and regulates ubiquitylation and vacuolar degradation of the metal transporter Smf1p; functionally redundant with Tre2p; TRE1 has a paralog, TRE2, that arose from the whole genome duplication [Source:SGD;Acc:S000006097]
YER114C	1387.63	-0.31987	0.0520283	-6.148	7.85e-10	7.56e-09	BOI2	Protein implicated in polar growth, functionally redundant with Boi1p; interacts with bud-emergence protein Bem1p; contains an SH3 (src homology 3) domain and a PH (pleckstrin homology) domain; BOI2 has a paralog, BOI1, that arose from the whole genome duplication [Source:SGD;Acc:S000000916]
YJR155W	741.218	-0.419346	0.068306	-6.13922	8.29e-10	7.98e-09	AAD10	Putative aryl-alcohol dehydrogenase; similar to P. chrysosporium aryl-alcohol dehydrogenase; mutational analysis has not yet revealed a physiological role; members of the AAD gene family comprise three pairs (AAD3 + AAD15, AAD6/AAD16 + AAD4, AAD10 + AAD14) whose two genes are more related to one another than to other members of the family [Source:SGD;Acc:S000003916]
YOL071W	2075.04	-0.263572	0.042965	-6.13458	8.54e-10	8.2e-09	SDH5	Protein required for flavinylation of Sdh1p; binds to Sdh1p and promotes FAD cofactor attachment, which is necessary for succinate dehydrogenase (SDH) complex assembly and activity; mutations in human ortholog PGL2 are associated with neuroendocrine tumors (paraganglioma) [Source:SGD;Acc:S000005432]
YFR047C	2326.22	0.297766	0.0485555	6.13249	8.65e-10	8.29e-09	BNA6	Quinolinate phosphoribosyl transferase; required for the de novo biosynthesis of NAD from tryptophan via kynurenine; expression regulated by Hst1p [Source:SGD;Acc:S000001943]
YIL087C	1430.53	-0.417541	0.0681116	-6.13025	8.77e-10	8.4e-09	AIM19	Putative protein of unknown function; the authentic, non-tagged protein is detected in purified mitochondria in high-throughput studies; null mutant displays reduced respiratory growth [Source:SGD;Acc:S000001349]
YDR513W	1362.19	-0.439078	0.0717195	-6.12215	9.23e-10	8.82e-09	GRX2	Cytoplasmic glutaredoxin; thioltransferase, glutathione-dependent disulfide oxidoreductase involved in maintaining redox state of target proteins, also exhibits glutathione peroxidase activity, expression induced in response to stress; GRX2 has two in-frame start codons resulting in a shorter isoform that is retained in the cytosol and a longer form translocated to the mitochondrial matrix; GRX2 …
YOL163W	359.953	0.53907	0.0881641	6.1144	9.69e-10	9.25e-09		Putative protein of unknown function; member of the Dal5p subfamily of the major facilitator family [Source:SGD;Acc:S000005523]
YGL180W	1532.27	-0.39589	0.0648367	-6.10596	1.02e-09	9.74e-09	ATG1	Protein serine/threonine kinase; required for vesicle formation in autophagy and the cytoplasm-to-vacuole targeting (Cvt) pathway; structurally required for phagophore assembly site formation; during autophagy forms a complex with Atg13p and Atg17p; essential for cell cycle progression from G2/M to G1 under nitrogen starvation [Source:SGD;Acc:S000003148]
YPR114W	1600.29	0.317766	0.0520712	6.10253	1.04e-09	9.93e-09		Putative protein of unknown function [Source:SGD;Acc:S000006318]
YBR003W	1575.43	0.328096	0.0538479	6.09301	1.11e-09	1.05e-08	COQ1	Hexaprenyl pyrophosphate synthetase; catalyzes the first step in ubiquinone (coenzyme Q) biosynthesis [Source:SGD;Acc:S000000207]
YJL212C	104.403	0.894409	0.146903	6.08845	1.14e-09	1.08e-08	OPT1	Proton-coupled oligopeptide transporter of the plasma membrane; also transports glutathione and phytochelatin; member of the OPT family [Source:SGD;Acc:S000003748]
YLL051C	980.417	0.344225	0.0567484	6.06581	1.31e-09	1.24e-08	FRE6	Putative ferric reductase with similarity to Fre2p; expression induced by low iron levels [Source:SGD;Acc:S000003974]
YPL088W	587.859	-0.455388	0.0750861	-6.06488	1.32e-09	1.25e-08		Putative aryl alcohol dehydrogenase; transcription is activated by paralogous transcription factors Yrm1p and Yrr1p along with genes involved in multidrug resistance [Source:SGD;Acc:S000006009]
YDR007W	847.19	0.355506	0.0586646	6.05998	1.36e-09	1.29e-08	TRP1	Phosphoribosylanthranilate isomerase; catalyzes the third step in tryptophan biosynthesis; in 2004, the sequence of TRP1 from strain S228C was updated by changing the previously annotated internal STOP (TAA) to serine (TCA) [Source:SGD;Acc:S000002414]
YLL028W	957.648	0.327109	0.0540093	6.05654	1.39e-09	1.31e-08	TPO1	Polyamine transporter of the major facilitator superfamily; member of the 12-spanner drug:H(+) antiporter DHA1 family; recognizes spermine, putrescine, and spermidine; catalyzes uptake of polyamines at alkaline pH and excretion at acidic pH; during oxidative stress exports spermine, spermidine from the cell, which controls timing of expression of stress-responsive genes; phosphorylation enhances …
YLR312W-A	1731.49	0.353086	0.0584147	6.04446	1.5e-09	1.41e-08	MRPL15	Mitochondrial ribosomal protein of the large subunit [Source:SGD;Acc:S000004304]
YER014W	1339.03	-0.290151	0.0480505	-6.03847	1.56e-09	1.46e-08	HEM14	Protoporphyrinogen oxidase; a mitochondrial enzyme that catalyzes the seventh step in the heme biosynthetic pathway, converting protoporphyrinogen IX to protoporphyrin IX; inhibited by diphenyl ether-type herbicides [Source:SGD;Acc:S000000816]
YJL185C	743.747	-0.47768	0.0791436	-6.03561	1.58e-09	1.49e-08	ATG36	Pex3p interacting protein, required for pexophagy; interacts with Atg8p and Atg11p; mRNA is weakly cell cycle regulated, peaking in G2 phase; YJL185C is a non-essential gene [Source:SGD;Acc:S000003721]
YAL005C	32131.4	-0.27438	0.0454817	-6.03276	1.61e-09	1.51e-08	SSA1	ATPase involved in protein folding and NLS-directed nuclear transport; member of HSP70 family; forms chaperone complex with Ydj1p; localized to nucleus, cytoplasm, and cell wall; 98% identical with paralog Ssa2p, but subtle differences between the two proteins provide functional specificity with respect to propagation of yeast [URE3] prions and vacuolar-mediated degradations of gluconeogenesis en…
YAL030W	1273.5	-0.364278	0.0604169	-6.0294	1.65e-09	1.54e-08	SNC1	Vesicle membrane receptor protein (v-SNARE); involved in the fusion between Golgi-derived secretory vesicles with the plasma membrane; proposed to be involved in endocytosis; member of the synaptobrevin/VAMP family of R-type v-SNARE proteins; SNC1 has a paralog, SNC2, that arose from the whole genome duplication [Source:SGD;Acc:S000000028]
YOL081W	1481.45	-0.331173	0.054958	-6.02593	1.68e-09	1.57e-08	IRA2	GTPase-activating protein; negatively regulates RAS by converting it from the GTP- to the GDP-bound inactive form, required for reducing cAMP levels under nutrient limiting conditions; similar to human neurofibromin; IRA2 has a paralog, IRA1, that arose from the whole genome duplication [Source:SGD;Acc:S000005441]
YFL054C	2518.41	0.254449	0.0422226	6.02638	1.68e-09	1.57e-08		Putative channel-like protein; similar to Fps1p; mediates passive diffusion of glycerol in the presence of ethanol [Source:SGD;Acc:S000001840]
YOR302W	4422.24	0.282135	0.0468582	6.02103	1.73e-09	1.61e-08		CPA1 uORF; Arginine attenuator peptide, regulates translation of the CPA1 mRNA [Source:SGD;Acc:S000005828]
YIL017C	1207.85	-0.35847	0.0596961	-6.00492	1.91e-09	1.78e-08	VID28	GID Complex subunit, serves as adaptor for regulatory subunit Vid24p; protein involved in proteasome-dependent catabolite degradation of fructose-1,6-bisphosphatase (FBPase); localized to the nucleus and the cytoplasm [Source:SGD;Acc:S000001279]
YML119W	924.494	0.33071	0.0553096	5.97924	2.24e-09	2.08e-08		Putative protein of unknown function; YML119W is not an essential gene; potential Cdc28p substrate [Source:SGD;Acc:S000004588]
YBR297W	2432.42	0.276056	0.0461774	5.97817	2.26e-09	2.09e-08	MAL33	MAL-activator protein; part of complex locus MAL3; nonfunctional in genomic reference strain S288C [Source:SGD;Acc:S000000501]
YLR089C	4722.02	-0.214668	0.0359745	-5.96723	2.41e-09	2.23e-08	ALT1	Alanine transaminase (glutamic pyruvic transaminase); involved in alanine biosynthesis and catabolism; TOR1-independent role in determining chronological lifespan; expression is induced in the presence of alanine; repression is mediated by Nrg1p; ALT1 has a paralog, ALT2, that arose from the whole genome duplication; Alt2p is catalytically inactive [Source:SGD;Acc:S000004079]
YPL203W	2251.23	-0.305375	0.0512224	-5.96176	2.5e-09	2.31e-08	TPK2	cAMP-dependent protein kinase catalytic subunit; promotes vegetative growth in response to nutrients via the Ras-cAMP signaling pathway; partially redundant with Tpk1p and Tpk3p; localizes to P-bodies during stationary phase; relocalizes to the cytosol in response to hypoxia [Source:SGD;Acc:S000006124]
YLR031W	188.052	-0.714527	0.119869	-5.96091	2.51e-09	2.32e-08		Putative protein of unknown function; S288C contains an in-frame stop codon between ORFs YLR030W and YLR031W; YLR031W has a paralog, YMR124W, that arose from the whole genome duplication [Source:SGD;Acc:S000004021]
YGR239C	2354.23	0.26241	0.044064	5.9552	2.6e-09	2.39e-08	PEX21	Peroxin required for peroxisomal matrix protein targeting; acts on proteins containing the PTS2 targeting sequence; interacts with Pex7p; partially redundant with Pex18p; relative distribution to cytoplasmic foci increases upon DNA replication stress; PEX21 has a paralog, PEX18, that arose from the whole genome duplication [Source:SGD;Acc:S000003471]
YKR015C	180.107	0.670041	0.112632	5.94891	2.7e-09	2.48e-08		Putative protein of unknown function [Source:SGD;Acc:S000001723]
YOR163W	1048.43	-0.345227	0.0581099	-5.94094	2.83e-09	2.6e-08	DDP1	Polyphosphate phosphatase; hydrolyzes diphosphorylated inositol polyphosphates and diadenosine polyphosphates; high specificity for diadenosine hexa- and pentaphosphates; contains endopolyphosphatase activity with a high affinity for polyphosphates, an activity also observed for its human DIPP homologs; possesses mRNA decapping activity; nudix hydrolase family member; protein abundance increases …
YGL191W	6972.07	0.32156	0.0542184	5.93082	3.01e-09	2.77e-08	COX13	Subunit VIa of cytochrome c oxidase; present in a subclass of cytochrome c oxidase complexes that may have a role in mimimizing generation of reactive oxygen species; not essential for cytochrome c oxidase activity but may modulate activity in response to ATP; required for assembly of Rcf2p into cytochrome c oxidase - cytochrome bc1 supercomplexes [Source:SGD;Acc:S000003159]
YDR173C	541.972	-0.426294	0.0718987	-5.9291	3.05e-09	2.79e-08	ARG82	Inositol polyphosphate multikinase (IPMK); sequentially phosphorylates Ins(1,4,5)P3 to form Ins(1,3,4,5,6)P5; also has diphosphoinositol polyphosphate synthase activity; regulates arginine-, phosphate-, and nitrogen-responsive genes [Source:SGD;Acc:S000002580]
YMR170C	487.706	-0.44248	0.0746541	-5.92706	3.08e-09	2.82e-08	ALD2	Cytoplasmic aldehyde dehydrogenase; involved in ethanol oxidation and beta-alanine biosynthesis; uses NAD+ as the preferred coenzyme; expression is stress induced and glucose repressed; very similar to Ald3p [Source:SGD;Acc:S000004780]
YGR029W	1953.22	0.278996	0.0471482	5.91743	3.27e-09	2.99e-08	ERV1	Flavin-linked sulfhydryl oxidase of the mitochondrial IMS; N-terminus is an intrinsically disordered domain that in the cytosol helps target Erv1p to mitochondria, and in the intermembrane space oxidizes Mia40p as part of a disulfide relay system that promotes intermembrane space retention of imported proteins; functional ortholog of human GFER (ALR) [Source:SGD;Acc:S000003261]
YDL052C	1866.15	0.317031	0.0536102	5.91363	3.35e-09	3.05e-08	SLC1	1-acyl-sn-glycerol-3-phosphate acyltransferase; catalyzes the acylation of lysophosphatidic acid to form phosphatidic acid, a key intermediate in lipid metabolism; enzymatic activity detected in lipid particles and microsomes [Source:SGD;Acc:S000002210]
snR86	850.351	0.351821	0.0595032	5.91264	3.37e-09	3.07e-08		H/ACA box small nucleolar RNA (snoRNA); guides pseudouridylation of large subunit (LSU) rRNA at position U2314 [Source:SGD;Acc:S000119075]
YLR252W	115.001	-0.828128	0.140132	-5.90965	3.43e-09	3.12e-08		Dubious open reading frame; unlikely to encode a functional protein, based on available experimental and comparative sequence data; partially overlaps the verified gene SYM1, a mitochondrial protein involved in ethanol metabolism [Source:SGD;Acc:S000004242]
YKR006C	2130.74	0.275304	0.0466103	5.9065	3.49e-09	3.17e-08	MRPL13	Mitochondrial ribosomal protein of the large subunit; not essential for mitochondrial translation [Source:SGD;Acc:S000001714]
YML027W	1379.16	0.392341	0.0665185	5.89823	3.67e-09	3.33e-08	YOX1	Homeobox transcriptional repressor; binds to Mcm1p and to early cell cycle boxes (ECBs) in the promoters of cell cycle-regulated genes expressed in M/G1 phase; expression is cell cycle-regulated; potential Cdc28p substrate; relocalizes from nucleus to cytoplasm upon DNA replication stress; YOX1 has a paralog, YHP1, that arose from the whole genome duplication [Source:SGD;Acc:S000004489]
YDR322W	1381.38	0.30546	0.0517922	5.89779	3.68e-09	3.34e-08	MRPL35	Mitochondrial ribosomal protein of the large subunit [Source:SGD;Acc:S000002730]
YHR143W-A	1056.33	0.346044	0.0586841	5.89673	3.71e-09	3.35e-08	RPC10	RNA polymerase subunit ABC10-alpha, found in RNA pol I, II, and III; relocalizes from nucleolus to cytoplasm upon DNA replication stress [Source:SGD;Acc:S000001185]
YPL078C	9285.64	0.250441	0.04251	5.89135	3.83e-09	3.45e-08	ATP4	Subunit b of the stator stalk of mitochondrial F1F0 ATP synthase; ATP synthase is a large, evolutionarily conserved enzyme complex required for ATP synthesis; contributes to the oligomerization of the complex, which in turn determines the shape of inner membrane cristae; phosphorylated [Source:SGD;Acc:S000005999]
YGR234W	15723.5	0.240237	0.0407785	5.89128	3.83e-09	3.45e-08	YHB1	Nitric oxide oxidoreductase; flavohemoglobin involved in nitric oxide detoxification; plays a role in the oxidative and nitrosative stress responses; protein increases in abundance and relocalizes from nucleus to cytoplasmic foci upon DNA replication stress [Source:SGD;Acc:S000003466]
snR83	539.851	0.42504	0.0721491	5.89113	3.84e-09	3.45e-08		H/ACA box small nucleolar RNA (snoRNA); guides pseudouridylation of small subunit (SSU) rRNA at positions U1290 and U1415 [Source:SGD;Acc:S000028468]
YLR027C	6718.86	0.324882	0.055251	5.8801	4.1e-09	3.69e-08	AAT2	Cytosolic aspartate aminotransferase involved in nitrogen metabolism; localizes to peroxisomes in oleate-grown cells [Source:SGD;Acc:S000004017]
YPL181W	4748.1	0.270259	0.0459875	5.87679	4.18e-09	3.76e-08	CTI6	Component of the Rpd3L histone deacetylase complex; relieves transcriptional repression by binding to the Cyc8p-Tup1p corepressor and recruiting the SAGA complex to the repressed promoter; contains a PHD finger domain [Source:SGD;Acc:S000006102]
YGR136W	1172.63	0.302057	0.0514001	5.87658	4.19e-09	3.76e-08	LSB1	Negative regulator of actin nucleation-promoting factor activity; interacts with Las17p, a homolog of human Wiskott-Aldrich Syndrome protein (WASP), via an N-terminal SH3 domain, and along with PIN3 cooperatively inhibits the nucleation of actin filaments; overexpression blocks receptor-mediated endocytosis; protein increases in abundance and forms nuclear foci in response to DNA replication stre…
YNL202W	2423.12	-0.324872	0.0553051	-5.87418	4.25e-09	3.81e-08	SPS19	Peroxisomal 2,4-dienoyl-CoA reductase; auxiliary enzyme of fatty acid beta-oxidation; homodimeric enzyme required for growth and sporulation on petroselineate medium; expression induced during late sporulation and in the presence of oleate [Source:SGD;Acc:S000005146]
YGL039W	388.186	0.455809	0.0776912	5.86694	4.44e-09	3.97e-08		Oxidoreductase shown to reduce carbonyl compounds to chiral alcohols [Source:SGD;Acc:S000003007]
YPR185W	2235.36	-0.279645	0.0476976	-5.86287	4.55e-09	4.06e-08	ATG13	Regulatory subunit of the Atg1p signaling complex; stimulates Atg1p kinase activity; required for vesicle formation during autophagy and the cytoplasm-to-vacuole targeting (Cvt) pathway; contains a HORMA domain required for autophagy and for recruitment of the phosphatidylinositol 3-kinase complex subunit Atg14p to the pre-autophagosomal structure [Source:SGD;Acc:S000006389]
YDR237W	1476.26	0.319618	0.054522	5.86219	4.57e-09	4.07e-08	MRPL7	Mitochondrial ribosomal protein of the large subunit; MRPL7 produces both YmL5 and YmL7, which are two different modified forms of the same protein [Source:SGD;Acc:S000002645]
YOR019W	458.392	-0.528386	0.0902027	-5.85776	4.69e-09	4.18e-08		Protein of unknown function; may interact with ribosomes, based on co-purification experiments; YOR019W has a paralog, JIP4, that arose from the whole genome duplication [Source:SGD;Acc:S000005545]
YPL167C	426.136	-0.473154	0.0808249	-5.85406	4.8e-09	4.26e-08	REV3	Catalytic subunit of DNA polymerase zeta; involved in translesion synthesis during post-replication repair; required for mutagenesis induced by DNA damage; involved in double-strand break repair; forms a complex with Rev7p, Pol31p and Pol32p [Source:SGD;Acc:S000006088]
YLR290C	582.829	-0.412456	0.0704921	-5.8511	4.88e-09	4.34e-08		Putative protein of unknown function; the authentic, non-tagged protein is detected in highly purified mitochondria in high-throughput studies; YLR290C is not an essential gene [Source:SGD;Acc:S000004281]
YGL248W	1368.69	0.338608	0.0579056	5.8476	4.99e-09	4.42e-08	PDE1	Low-affinity cyclic AMP phosphodiesterase; controls glucose and intracellular acidification-induced cAMP signaling, target of the cAMP-protein kinase A (PKA) pathway; glucose induces transcription and inhibits translation [Source:SGD;Acc:S000003217]
YIL169C	103.404	-0.909992	0.155658	-5.8461	5.03e-09	4.45e-08		Putative protein of unknown function; serine/threonine rich and highly similar to YOL155C, a putative glucan alpha-1,4-glucosidase; transcript is induced in both high and low pH environments; YIL169C is a non-essential gene [Source:SGD;Acc:S000001431]
YDL042C	645.841	-0.397246	0.0679859	-5.84306	5.13e-09	4.53e-08	SIR2	Conserved NAD+ dependent histone deacetylase of the Sirtuin family; involved in regulation of lifespan; plays roles in silencing at HML, HMR, telomeres, and the rDNA locus; negatively regulates initiation of DNA replication; functions as a regulator of autophagy like mammalian homolog SIRT1, and also of mitophagy; SIR2 has a paralog, HST1, that arose from the whole genome duplication [Source:SGD;…
YDL199C	1151.34	-0.336201	0.0575748	-5.83939	5.24e-09	4.62e-08		Putative transporter; member of the sugar porter family [Source:SGD;Acc:S000002358]
YBL099W	14114.7	0.350085	0.0600324	5.83161	5.49e-09	4.84e-08	ATP1	Alpha subunit of the F1 sector of mitochondrial F1F0 ATP synthase; which is a large, evolutionarily conserved enzyme complex required for ATP synthesis; F1 translationally regulates ATP6 and ATP8 expression to achieve a balanced output of ATP synthase genes encoded in nucleus and mitochondria; phosphorylated; N-terminally propionylated in vivo [Source:SGD;Acc:S000000195]
YNR002C	8096.25	0.376353	0.0645814	5.82758	5.62e-09	4.95e-08	ATO2	Putative transmembrane protein involved in export of ammonia; ammonia is a starvation signal that promotes cell death in aging colonies; phosphorylated in mitochondria; member of the TC 9.B.33 YaaH family; homolog of Y. lipolytica Gpr1p; ATO2 has a paralog, ADY2, that arose from the whole genome duplication [Source:SGD;Acc:S000005285]
YER162C	1262.23	-0.334578	0.0574274	-5.8261	5.67e-09	4.99e-08	RAD4	Protein that recognizes and binds damaged DNA (with Rad23p) during NER; subunit of Nuclear Excision Repair Factor 2 (NEF2); also involved, with Rad23p, in turnover of ubiquitylated proteins; NER stands for nucleotide excision repair [Source:SGD;Acc:S000000964]
YMR041C	763.788	-0.368801	0.0633168	-5.82469	5.72e-09	5.02e-08	ARA2	NAD-dependent arabinose dehydrogenase; involved in biosynthesis of dehydro-D-arabinono-1,4-lactone; similar to plant L-galactose dehydrogenase [Source:SGD;Acc:S000004644]
YAL012W	3937.69	0.444301	0.0765548	5.80369	6.49e-09	5.69e-08	CYS3	Cystathionine gamma-lyase; catalyzes one of the two reactions involved in the transsulfuration pathway that yields cysteine from homocysteine with the intermediary formation of cystathionine; protein abundance increases in response to DNA replication stress [Source:SGD;Acc:S000000010]
YNL115C	3879.8	-0.309227	0.0533215	-5.7993	6.66e-09	5.83e-08		Putative protein of unknown function; green fluorescent protein (GFP)-fusion protein localizes to mitochondria; YNL115C is not an essential gene [Source:SGD;Acc:S000005059]
YLR183C	1236.46	0.294273	0.0507497	5.79852	6.69e-09	5.85e-08	TOS4	Putative transcription factor, contains Forkhead Associated domain; found associated with chromatin; target of SBF transcription factor; expression is periodic and peaks in G1; involved in DNA replication checkpoint response; interacts with Rpd3 and Set3 histone deacetylase (HDAC) complexes; APCC(Cdh1) substrate; relative distribution to the nucleus increases upon DNA replication stress; TOS4 has…
YOR032C	18.8802	-2.30624	0.398119	-5.79285	6.92e-09	6.04e-08	HMS1	bHLH protein with similarity to myc-family transcription factors; overexpression confers hyperfilamentous growth and suppresses the pseudohyphal filamentation defect of a diploid mep1 mep2 homozygous null mutant [Source:SGD;Acc:S000005558]
YBR045C	316.612	-0.588987	0.101814	-5.78491	7.26e-09	6.32e-08	GIP1	Meiosis-specific regulatory subunit of the Glc7p protein phosphatase; regulates spore wall formation and septin organization, required for expression of some late meiotic genes and for normal localization of Glc7p [Source:SGD;Acc:S000000249]
YIL125W	11657.8	0.289097	0.0499987	5.78209	7.38e-09	6.42e-08	KGD1	Subunit of the mitochondrial alpha-ketoglutarate dehydrogenase complex; catalyzes a key step in the tricarboxylic acid (TCA) cycle, the oxidative decarboxylation of alpha-ketoglutarate to form succinyl-CoA [Source:SGD;Acc:S000001387]
YBL030C	10115.2	0.298989	0.0517363	5.7791	7.51e-09	6.53e-08	PET9	Major ADP/ATP carrier of the mitochondrial inner membrane; exchanges cytosolic ADP for mitochondrially synthesized ATP; also imports heme and ATP; phosphorylated; required for viability in many lab strains that carry a sal1 mutation; PET9 has a paralog, AAC3, that arose from the whole genome duplication [Source:SGD;Acc:S000000126]
YDL043C	296.509	-0.497094	0.0860673	-5.77564	7.67e-09	6.65e-08	PRP11	Subunit of the SF3a splicing factor complex; required for spliceosome assembly [Source:SGD;Acc:S000002201]
YOR020W-A	1269.03	-0.403097	0.0698585	-5.77019	7.92e-09	6.86e-08		Putative protein of unknown function; conserved in A. gossypii; the authentic, non-tagged protein is detected in highly purified mitochondria in high-throughput studies [Source:SGD;Acc:S000028526]
YIL140W	2043.74	0.311576	0.0540037	5.76953	7.95e-09	6.88e-08	AXL2	Integral plasma membrane protein; required for axial budding in haploid cells; localizes to the incipient bud site and bud neck; glycosylated by Pmt4p; potential Cdc28p substrate [Source:SGD;Acc:S000001402]
YHR147C	1384.56	0.305367	0.0529311	5.76914	7.97e-09	6.89e-08	MRPL6	Mitochondrial ribosomal protein of the large subunit [Source:SGD;Acc:S000001190]
YGL190C	1675.68	-0.26398	0.0457695	-5.76759	8.04e-09	6.94e-08	CDC55	Non-essential regulatory subunit B of protein phosphatase 2A (PP2A); localization to cytoplasm requires Zds1p and Zds2p and promotes mitotic entry; localization to nucleus prevents mitotic exit; required for correct nuclear division and chromosome segregation in meiosis; maintains nucleolar sequestration of Cdc14p during early meiosis; limits formation of PP2A-Rts1p holocomplexes to ensure timely…
YPL113C	1055.1	-0.358889	0.062232	-5.76695	8.07e-09	6.96e-08		Glyoxylate reductase; acts on glyoxylate and hydroxypyruvate substrates; YPL113C is not an essential gene [Source:SGD;Acc:S000006034]
YER056C	4958.48	0.346991	0.0602381	5.76032	8.4e-09	7.23e-08	FCY2	Purine-cytosine permease; mediates purine (adenine, guanine, and hypoxanthine) and cytosine accumulation; relative distribution to the vacuole increases upon DNA replication stress [Source:SGD;Acc:S000000858]
YJL123C	3753.25	-0.214116	0.0372408	-5.7495	8.95e-09	7.68e-08	MTC1	Protein of unknown function that may interact with ribosomes; green fluorescent protein (GFP)-fusion protein localizes to the cytoplasm and to COPI-coated vesicles (early Golgi); mtc1 is synthetically lethal with cdc13-1 [Source:SGD;Acc:S000003659]
YMR201C	1204.92	-0.326852	0.0568475	-5.74963	8.94e-09	7.68e-08	RAD14	Protein that recognizes and binds damaged DNA during NER; subunit of Nucleotide Excision Repair Factor 1 (NEF1); contains zinc finger motif; homolog of human XPA protein; NER stands for nucleotide excision repair [Source:SGD;Acc:S000004814]
YNL080C	1386.36	0.269416	0.0469072	5.7436	9.27e-09	7.94e-08	EOS1	Protein involved in N-glycosylation; deletion mutation confers sensitivity to exidative stress and shows synthetic lethality with mutations in the spindle checkpoint genes BUB3 and MAD1; YNL080C is not an essential gene [Source:SGD;Acc:S000005024]
YMR072W	2660.93	-0.290978	0.0507113	-5.73793	9.58e-09	8.2e-08	ABF2	Mitochondrial DNA-binding protein; involved in mitochondrial DNA replication and recombination, member of HMG1 DNA-binding protein family; activity may be regulated by protein kinase A phosphorylation; ABF2 has a paralog, IXR1, that arose from the whole genome duplication [Source:SGD;Acc:S000004676]
YLR352W	1222.75	-0.290896	0.0507085	-5.73663	9.66e-09	8.26e-08		Putative protein of unknown function with similarity to F-box proteins; interacts with Skp1p and Cdc53p; YLR352W is not an essential gene [Source:SGD;Acc:S000004344]
YBR011C	17470.9	0.218399	0.0380909	5.73362	9.83e-09	8.39e-08	IPP1	Cytoplasmic inorganic pyrophosphatase (PPase); homodimer that catalyzes the rapid exchange of oxygens from Pi with water, highly expressed and essential for viability, active-site residues show identity to those from E. coli PPase [Source:SGD;Acc:S000000215]
YLR006C	984.739	-0.351268	0.0614003	-5.72095	1.06e-08	9.03e-08	SSK1	Cytoplasmic phosphorelay intermediate osmosensor and regulator; part of a two-component signal transducer that mediates osmosensing via a phosphorelay mechanism; required for mitophagy; dephosphorylated form is degraded by the ubiquitin-proteasome system; potential Cdc28p substrate [Source:SGD;Acc:S000003996]
YDR210W	391.314	0.441973	0.0774283	5.70816	1.14e-08	9.72e-08		Predicted tail-anchored plasma membrane protein; contains a conserved CYSTM module; related proteins in other organisms may be involved in response to stress; green fluorescent protein (GFP)-fusion protein localizes to the cell periphery [Source:SGD;Acc:S000002618]
YJR036C	438.777	-0.47417	0.0831003	-5.70599	1.16e-08	9.83e-08	HUL4	Protein with similarity to hect domain E3 ubiquitin-protein ligases; not essential for viability; found in association with Trf4 in TRAMP complex [Source:SGD;Acc:S000003797]
YLR253W	2317.64	0.265685	0.0466058	5.70069	1.19e-08	1.01e-07	MCP2	Mitochondrial protein of unknown function involved in lipid homeostasis; integral membrane protein that localizes to the mitochondrial inner membrane; involved in mitochondrial morphology; non-essential gene which interacts genetically with MDM10, and other members of the ERMES complex; transcription is periodic during the metabolic cycle; homologous to human aarF domain containing kinase, ADCK1 …
YOR161C	1364.66	-0.403773	0.0708207	-5.70135	1.19e-08	1.01e-07	PNS1	Protein of unknown function; has similarity to Torpedo californica tCTL1p, which is postulated to be a choline transporter, neither null mutation nor overexpression affects choline transport [Source:SGD;Acc:S000005687]
YKR053C	104.176	-0.950372	0.166851	-5.69592	1.23e-08	1.04e-07	YSR3	Dihydrosphingosine 1-phosphate phosphatase; membrane protein involved in sphingolipid metabolism; YSR3 has a paralog, LCB3, that arose from the whole genome duplication [Source:SGD;Acc:S000001761]
YOL152W	670.486	0.436905	0.0767416	5.6932	1.25e-08	1.05e-07	FRE7	Putative ferric reductase with similarity to Fre2p; expression induced by low copper levels [Source:SGD;Acc:S000005512]
YCR100C	238.191	0.540313	0.0950645	5.68364	1.32e-08	1.11e-07		Putative protein of unknown function [Source:SGD;Acc:S000000697]
YKL125W	1077.84	-0.283336	0.0499772	-5.6693	1.43e-08	1.21e-07	RRN3	Protein required for transcription of rDNA by RNA polymerase I; transcription factor independent of DNA template; involved in recruitment of RNA polymerase I to rDNA; structure reveals unique HEAT repeat fold and a surface serine patch; phosphorylation of serine patch impairs cell growth and reduces RNA polymerase I binding in vitro and RNA polymerase I recruitment to the rDNA gene in vivo [Sourc…
YBR118W	19452.2	-0.240392	0.042441	-5.66414	1.48e-08	1.24e-07	TEF2	Translational elongation factor EF-1 alpha; also encoded by TEF1; functions in the binding reaction of aminoacyl-tRNA (AA-tRNA) to ribosomes; TEF2-RFP levels increase during replicative aging; may also have a role in tRNA re-export from the nucleus; TEF2 has a paralog, TEF1, that arose from the whole genome duplication [Source:SGD;Acc:S000000322]
YJL046W	1202.07	0.30892	0.0545826	5.65968	1.52e-08	1.28e-07	AIM22	Putative lipoate-protein ligase; required along with Lip2 and Lip5 for lipoylation of Lat1p and Kgd2p; similar to E. coli LplA; null mutant displays reduced frequency of mitochondrial genome loss [Source:SGD;Acc:S000003582]
YEL007W	2651.42	-0.277639	0.0490838	-5.65643	1.55e-08	1.3e-07	MIT1	Transcriptional regulator of pseudohyphal growth; protein with sequence similarity to S. pombe gti1+ (gluconate transport inducer 1) and C. albicans Wor1 [Source:SGD;Acc:S000000733]
YOR265W	964.966	-0.394103	0.0696688	-5.6568	1.54e-08	1.3e-07	RBL2	Protein involved in microtubule morphogenesis; required for protection from excess free beta-tubulin; proposed to be involved the folding of beta-tubulin; similar to mouse beta-tubulin cofactor A; protein abundance increases in response to DNA replication stress [Source:SGD;Acc:S000005791]
YEL066W	724.959	0.38549	0.0681877	5.65336	1.57e-08	1.32e-07	HPA3	D-Amino acid N-acetyltransferase that detoxifies D-amino acids; catalyzes N-acetylation of D-amino acids through ordered bi-bi mechanism in which acetyl-CoA is first substrate bound and CoA is last product liberated; acetylates histones and polyamines, also autoacetylates [Source:SGD;Acc:S000000792]
YGL107C	1584.62	0.258974	0.0458597	5.64709	1.63e-08	1.37e-07	RMD9	Mitochondrial protein required for respiratory growth; mutant phenotype and genetic interactions suggest a role in delivering mt mRNAs to ribosomes; located on matrix face of the inner membrane and loosely associated with mitoribosomes; RMD9 has a paralog, YBR238C, that arose from the whole genome duplication [Source:SGD;Acc:S000003075]
YDR359C	1579.19	-0.340912	0.0604009	-5.64415	1.66e-08	1.39e-07	EAF1	Component of the NuA4 histone acetyltransferase complex; acts as a platform for assembly of NuA4 subunits into the native complex; required for initiation of pre-meiotic DNA replication, likely due to its requirement for expression of IME1 [Source:SGD;Acc:S000002767]
YGL144C	402.768	-0.465596	0.0825021	-5.64345	1.67e-08	1.39e-07	ROG1	Protein with putative serine active lipase domain; ROG1 has a paralog, YDL109C, that arose from the whole genome duplication [Source:SGD;Acc:S000003112]
YMR114C	2170.97	-0.278473	0.0493476	-5.64309	1.67e-08	1.39e-07		Protein of unknown function; may interact with ribosomes, based on co-purification experiments; green fluorescent protein (GFP)-fusion protein localizes to the nucleus and cytoplasm; YMR114C is not an essential gene [Source:SGD;Acc:S000004720]
YDR041W	1186.56	0.28917	0.0512628	5.64093	1.69e-08	1.41e-07	RSM10	Mitochondrial ribosomal protein of the small subunit; has similarity to E. coli S10 ribosomal protein; essential for viability, unlike most other mitoribosomal proteins [Source:SGD;Acc:S000002448]
YNR040W	566.776	0.386992	0.0686087	5.64057	1.69e-08	1.41e-07		Putative protein of unknown function; the authentic, non-tagged protein is detected in highly purified mitochondria in high-throughput studies [Source:SGD;Acc:S000005323]
YOL111C	980.55	-0.325047	0.0577353	-5.62995	1.8e-08	1.49e-07	MDY2	Protein involved in inserting tail-anchored proteins into ER membranes; forms a complex with Get4p; required for efficient mating; involved in shmoo formation and nuclear migration in the pre-zygote; associates with ribosomes [Source:SGD;Acc:S000005471]
YIL113W	290.005	-0.667771	0.118613	-5.62983	1.8e-08	1.49e-07	SDP1	Stress-inducible dual-specificity MAP kinase phosphatase; negatively regulates Slt2p MAP kinase by direct dephosphorylation, diffuse localization under normal conditions shifts to punctate localization after heat shock; SDP1 has a paralog, MSG5, that arose from the whole genome duplication [Source:SGD;Acc:S000001375]
YHR092C	1126.06	0.526094	0.0935163	5.62569	1.85e-08	1.53e-07	HXT4	High-affinity glucose transporter; member of the major facilitator superfamily, expression is induced by low levels of glucose and repressed by high levels of glucose; HXT4 has a paralog, HXT7, that arose from the whole genome duplication [Source:SGD;Acc:S000001134]
YOR202W	1708	0.32273	0.057425	5.62004	1.91e-08	1.58e-07	HIS3	Imidazoleglycerol-phosphate dehydratase; catalyzes the sixth step in histidine biosynthesis; mutations cause histidine auxotrophy and sensitivity to Cu, Co, and Ni salts; transcription is regulated by general amino acid control via Gcn4p [Source:SGD;Acc:S000005728]
YJR035W	1182.12	-0.310572	0.0552607	-5.62012	1.91e-08	1.58e-07	RAD26	Protein involved in transcription-coupled nucleotide excision repair; repairs UV-induced DNA lesions; recruitment to DNA lesions is dependent on an elongating RNA polymerase II; homolog of human CSB protein [Source:SGD;Acc:S000003796]
YLL056C	194.821	-0.672805	0.119726	-5.61956	1.91e-08	1.58e-07		Putative protein of unknown function; transcription is activated by paralogous transcription factors Yrm1p and Yrr1p and genes involved in pleiotropic drug resistance (PDR); expression is induced in cells treated with the mycotoxin patulin [Source:SGD;Acc:S000003979]
YNR068C	420.024	-0.6487	0.115487	-5.61706	1.94e-08	1.6e-07		Putative protein of unknown function; exhibits homology to C-terminal end of Bul1p; expressed as a readthrough product of BSC5, the readthrough locus being termed BUL3; the BUL3 readthrough product is involved in ubiquitin-mediated sorting of plasma membrane proteins and interacts with WW domains of Rsp5p in vitro, but in a functionally different way than the non-readthrough form [Source:SGD;Acc:…
YMR199W	2204	-0.279324	0.0497482	-5.61476	1.97e-08	1.62e-07	CLN1	G1 cyclin involved in regulation of the cell cycle; activates Cdc28p kinase to promote the G1 to S phase transition; late G1 specific expression depends on transcription factor complexes, MBF (Swi6p-Mbp1p) and SBF (Swi6p-Swi4p); CLN1 has a paralog, CLN2, that arose from the whole genome duplication [Source:SGD;Acc:S000004812]
YPR020W	2798.31	0.29629	0.0528125	5.61022	2.02e-08	1.66e-07	ATP20	Subunit g of the mitochondrial F1F0 ATP synthase; reversibly phosphorylated on two residues; unphosphorylated form is required for dimerization of the ATP synthase complex, which in turn determines oligomerization of the complex and the shape of inner membrane cristae [Source:SGD;Acc:S000006224]
YDL099W	2178.5	-0.261474	0.0466123	-5.60956	2.03e-08	1.66e-07	BUG1	Cis-golgi localized protein involved in ER to Golgi transport; forms a complex with the mammalian GRASP65 homolog, Grh1p; mutants are compromised for the fusion of ER-derived vesicles with Golgi membranes [Source:SGD;Acc:S000002257]
YER061C	653.842	0.355551	0.063403	5.60779	2.05e-08	1.68e-07	CEM1	Mitochondrial beta-keto-acyl synthase; possible role in fatty acid synthesis; required for mitochondrial respiration [Source:SGD;Acc:S000000863]
YBR006W	1330.9	-0.326541	0.058313	-5.5998	2.15e-08	1.76e-07	UGA2	Succinate semialdehyde dehydrogenase; involved in the utilization of gamma-aminobutyrate (GABA) as a nitrogen source; part of the 4-aminobutyrate and glutamate degradation pathways; localized to the cytoplasm [Source:SGD;Acc:S000000210]
YEL008C-A	143.991	0.700626	0.125344	5.5896	2.28e-08	1.86e-07		Protein of unknown function; identified by gene-trapping, microarray-based expression analysis, and genome-wide homology searching [Source:SGD;Acc:S000028618]
YPL057C	3165.72	-0.223368	0.0400457	-5.57782	2.44e-08	1.99e-07	SUR1	Mannosylinositol phosphorylceramide (MIPC) synthase catalytic subunit; forms a complex with regulatory subunit Csg2p; function in sphingolipid biosynthesis is overlapping with that of Csh1p; SUR1 has a paralog, CSH1, that arose from the whole genome duplication [Source:SGD;Acc:S000005978]
YDR454C	1442.59	0.27444	0.0492105	5.57685	2.45e-08	2e-07	GUK1	Guanylate kinase; converts GMP to GDP; required for growth and mannose outer chain elongation of cell wall N-linked glycoproteins [Source:SGD;Acc:S000002862]
YLR059C	736.451	0.346343	0.0621784	5.57016	2.55e-08	2.07e-07	REX2	3'-5' RNA exonuclease; involved in 3'-end processing of U4 and U5 snRNAs, 5S and 5.8S rRNAs, and RNase P and RNase MRP RNA; localized to mitochondria and null suppresses escape of mtDNA to nucleus in yme1 yme2 mutants; RNase D exonuclease [Source:SGD;Acc:S000004049]
YJL076W	2809.45	0.235925	0.0423664	5.56868	2.57e-08	2.09e-07	NET1	Core subunit of the RENT complex; involved in nucleolar silencing and telophase exit; stimulates transcription by RNA polymerase I and regulates nucleolar structure; NET1 has a paralog, TOF2, that arose from the whole genome duplication [Source:SGD;Acc:S000003612]
YCR021C	2891.31	-0.395854	0.0711214	-5.56589	2.61e-08	2.12e-07	HSP30	Negative regulator of the H(+)-ATPase Pma1p; stress-responsive protein; hydrophobic plasma membrane localized; induced by heat shock, ethanol treatment, weak organic acid, glucose limitation, and entry into stationary phase [Source:SGD;Acc:S000000615]
YDL045W-A	860.654	0.36847	0.0663029	5.55738	2.74e-08	2.22e-07	MRP10	Mitochondrial ribosomal protein of the small subunit; contains twin cysteine-x9-cysteine motifs; oxidized by Mia40p during import into mitochondria [Source:SGD;Acc:S000006430]
YIL036W	2126.29	-0.306034	0.0551935	-5.54475	2.94e-08	2.38e-07	CST6	Basic leucine zipper (bZIP) transcription factor, in ATF/CREB family; mediates transcriptional activation of NCE103 (encoding carbonic anhydrase) in response to low CO2 levels such as in the ambient air; proposed to be a regulator of oleate responsive genes; involved in utilization of non-optimal carbon sources and chromosome stability; relocalizes to the cytosol in response to hypoxia; CST6 has …
YLR362W	1478.94	-0.270572	0.0488231	-5.5419	2.99e-08	2.42e-07	STE11	Signal transducing MEK kinase; involved in pheromone response and pseudohyphal/invasive growth pathways where it phosphorylates Ste7p, and the high osmolarity response pathway, via phosphorylation of Pbs2p; regulated by Ste20p and Ste50p; protein abundance increases in response to DNA replication stress [Source:SGD;Acc:S000004354]
tL(UAG)L1	84.7533	-0.924759	0.166964	-5.53866	3.05e-08	2.46e-07		Leucine tRNA (tRNA-Leu), predicted by tRNAscan-SE analysis [Source:SGD;Acc:S000006655]
YGL166W	721.726	-0.364128	0.0657505	-5.53803	3.06e-08	2.47e-07	CUP2	Copper-binding transcription factor; activates transcription of the metallothionein genes CUP1-1 and CUP1-2 in response to elevated copper concentrations; required for regulation of copper genes in response to DNA-damaging reagents; CUP2 has a paralog, HAA1, that arose from the whole genome duplication [Source:SGD;Acc:S000003134]
YGR182C	1197.16	0.30417	0.0550211	5.52825	3.23e-08	2.6e-07		Dubious open reading frame; unlikely to encode a functional protein, based on available experimental and comparative sequence data; partially overlaps the verified ORF TIM13/YGR181W [Source:SGD;Acc:S000003414]
YBL016W	2094.65	0.285615	0.0517336	5.52088	3.37e-08	2.71e-07	FUS3	Mitogen-activated serine/threonine protein kinase involved in mating; phosphoactivated by Ste7p; substrates include Ste12p, Far1p, Bni1p, Sst2p; inhibits invasive growth during mating by phosphorylating Tec1p, promoting its; inhibits recruitment of Ste5p, Cdc42p-mediated asymmetry and mating morphogenesis [Source:SGD;Acc:S000000112]
YLR258W	2610.77	-0.340469	0.0617387	-5.51468	3.49e-08	2.81e-07	GSY2	Glycogen synthase; expression induced by glucose limitation, nitrogen starvation, heat shock, and stationary phase; activity regulated by cAMP-dependent, Snf1p and Pho85p kinases as well as by the Gac1p-Glc7p phosphatase; GSY2 has a paralog, GSY1, that arose from the whole genome duplication; relocalizes from cytoplasm to plasma membrane upon DNA replication stress [Source:SGD;Acc:S000004248]
YPR093C	650.831	-0.379885	0.0689123	-5.51259	3.54e-08	2.84e-07	ASR1	Ubiquitin ligase that modifies and regulates RNA Pol II; involved in a putative alcohol-responsive signaling pathway; accumulates in the nucleus under alcohol stress; contains a Ring/PHD finger domain similar to the mammalian rA9 protein [Source:SGD;Acc:S000006297]
YOR113W	2807.69	-0.246615	0.0447596	-5.50978	3.59e-08	2.88e-07	AZF1	Zinc-finger transcription factor; involved in diauxic shift; in the presence of glucose, activates transcription of genes involved in growth and carbon metabolism; in nonfermentable carbon sources, activates transcription of genes involved in maintenance of cell wall integrity; relocalizes to the cytosol in response to hypoxia [Source:SGD;Acc:S000005639]
YNL212W	1481.47	-0.26936	0.0489084	-5.50743	3.64e-08	2.91e-07	VID27	Cytoplasmic protein of unknown function; possibly involved in vacuolar protein degradation; not essential for proteasome-dependent degradation of fructose-1,6-bisphosphatase (FBPase); null mutants exhibit normal growth [Source:SGD;Acc:S000005156]
YMR124W	1648.12	0.249678	0.0453558	5.50489	3.69e-08	2.95e-07	EPO1	Protein involved in septin-ER tethering; interacts with ER membrane protein, Scs2p, and Shs1p, a septin ring component, at bud neck to create ER diffusion barrier; GFP-fusion protein localizes to the cell periphery, cytoplasm, bud, and bud neck; interacts with Crm1p in two-hybrid assay; YMR124W has a paralog, YLR031W, that arose from the whole genome duplication [Source:SGD;Acc:S000004731]
YHL004W	2447.83	0.317935	0.0578127	5.4994	3.81e-08	3.04e-07	MRP4	Mitochondrial ribosomal protein of the small subunit [Source:SGD;Acc:S000000996]
YKL112W	2659.91	-0.256601	0.0467506	-5.48873	4.05e-08	3.23e-07	ABF1	DNA binding protein with possible chromatin-reorganizing activity; involved in transcriptional activation, gene silencing, and DNA replication and repair [Source:SGD;Acc:S000001595]
YLR139C	933.601	0.317842	0.0579381	5.4859	4.11e-08	3.27e-07	SLS1	Mitochondrial membrane protein; coordinates expression of mitochondrially-encoded genes; may facilitate delivery of mRNA to membrane-bound translation machinery [Source:SGD;Acc:S000004129]
YGR127W	1195.82	-0.330232	0.0602325	-5.48263	4.19e-08	3.33e-07		Putative protein of unknown function; expression is regulated by Msn2p/Msn4p, indicating a possible role in stress response [Source:SGD;Acc:S000003359]
YML081C-A	2684.14	0.212378	0.038747	5.48114	4.23e-08	3.35e-07	ATP18	Subunit of the mitochondrial F1F0 ATP synthase; F1F0 ATP synthase is a large, evolutionarily conserved enzyme complex required for ATP synthesis; termed subunit I or subunit j; does not correspond to known ATP synthase subunits in other organisms [Source:SGD;Acc:S000007247]
YJR131W	826.749	-0.320204	0.0585001	-5.47357	4.41e-08	3.5e-07	MNS1	Alpha-1,2-mannosidase; involved in ER-associated protein degradation (ERAD); catalyzes the removal of one mannose residue from a glycosylated protein, converting the modification from Man9GlcNAc to Man8GlcNAc; catalyzes the last step in glycoprotein maturation in the ER and is critical for ER protein degradation [Source:SGD;Acc:S000003892]
YBR212W	7240.67	-0.201664	0.0368654	-5.47028	4.49e-08	3.56e-07	NGR1	RNA binding protein that negatively regulates growth rate; interacts with the 3' UTR of the mitochondrial porin (POR1) mRNA and enhances its degradation; overexpression impairs mitochondrial function; interacts with Dhh1p to mediate POR1 mRNA decay; expressed in stationary phase [Source:SGD;Acc:S000000416]
YGL028C	1718.22	-0.266362	0.0486955	-5.46995	4.5e-08	3.56e-07	SCW11	Cell wall protein with similarity to glucanases; may play a role in conjugation during mating based on its regulation by Ste12p [Source:SGD;Acc:S000002996]
YAL040C	1467.27	0.291728	0.0533529	5.46789	4.55e-08	3.6e-07	CLN3	G1 cyclin involved in cell cycle progression; activates Cdc28p kinase to promote the G1 to S phase transition; plays a role in regulating transcription of the other G1 cyclins, CLN1 and CLN2; regulated by phosphorylation and proteolysis; acetly-CoA induces CLN3 transcription in response to nutrient repletion to promote cell-cycle entry. [Source:SGD;Acc:S000000038]
YGL001C	1804.92	-0.297757	0.0544808	-5.46535	4.62e-08	3.64e-07	ERG26	C-3 sterol dehydrogenase; catalyzes the second of three steps required to remove two C-4 methyl groups from an intermediate in ergosterol biosynthesis [Source:SGD;Acc:S000002969]
YOL028C	754.36	0.355623	0.0651821	5.45584	4.87e-08	3.84e-07	YAP7	Putative basic leucine zipper (bZIP) transcription factor; YAP7 has a paralog, YAP5, that arose from the whole genome duplication [Source:SGD;Acc:S000005388]
YGL236C	1431.05	0.2957	0.0542349	5.45221	4.97e-08	3.91e-07	MTO1	Mitochondrial protein; forms a heterodimer complex with Mss1p that performs the 5-carboxymethylaminomethyl modification of the wobble uridine base in mitochondrial tRNAs; required for respiration in paromomycin-resistant 15S rRNA mutants [Source:SGD;Acc:S000003205]
YBR016W	2719.3	-0.236857	0.0434426	-5.45218	4.98e-08	3.91e-07		Tail-anchored plasma membrane protein with a conserved CYSTM module; predicted to be palmitoylated; has similarity to hydrophilins, which are involved in the adaptive response to hyperosmotic conditions; YBR016W has a paralog, YDL012C, that arose from the whole genome duplication [Source:SGD;Acc:S000000220]
YPL166W	287.181	-0.520807	0.0955334	-5.45157	4.99e-08	3.92e-07	ATG29	Autophagy-specific protein; required for recruiting other ATG proteins to the pre-autophagosomal structure (PAS); interacts with Atg17p and localizas to the PAS in a manner interdependent with Atg17p and Cis1p; not conserved; relocalizes from nucleus to cytoplasmic foci upon DNA replication stress [Source:SGD;Acc:S000006087]
YFR049W	1672.31	0.280984	0.0515544	5.45024	5.03e-08	3.94e-07	YMR31	Mitochondrial ribosomal protein of the small subunit; has similarity to human mitochondrial ribosomal protein MRP-S36 [Source:SGD;Acc:S000001945]
snR36	53.4342	1.10743	0.203208	5.44974	5.04e-08	3.95e-07		H/ACA box small nucleolar RNA (snoRNA); guides pseudouridylation of small subunit (SSU) rRNA at position U1187 [Source:SGD;Acc:S000007300]
YPL103C	728.04	0.340855	0.062613	5.44384	5.21e-08	4.08e-07	FMP30	Protein with a role in maintaining mitochondrial morphology; also involved in maintaining normal cardiolipin levels; mitochondrial inner membrane protein; proposed to be involved in N-acylethanolamine metabolism; related to mammalian N-acylPE-specific phospholipase D [Source:SGD;Acc:S000006024]
YBR185C	1022.03	0.360873	0.0663858	5.436	5.45e-08	4.25e-07	MBA1	Membrane-associated mitochondrial ribosome receptor; forms a complex with Mdm38p that may facilitate recruitment of mRNA-specific translational activators to ribosomes; possible role in protein export from the matrix to inner membrane [Source:SGD;Acc:S000000389]
YLR326W	1246.72	0.276657	0.0508915	5.43622	5.44e-08	4.25e-07		Putative protein of unknown function; predicted to be palmitoylated [Source:SGD;Acc:S000004318]
YHR063C	1229.08	0.293724	0.0541051	5.42877	5.67e-08	4.42e-07	PAN5	2-dehydropantoate 2-reductase; part of the pantothenic acid pathway, structurally homologous to E. coli panE [Source:SGD;Acc:S000001105]
YGL040C	2384.19	0.274836	0.0506449	5.42673	5.74e-08	4.47e-07	HEM2	Aminolevulinate dehydratase; a homo-octameric enzyme, catalyzes the conversion of 5-aminolevulinate to porphobilinogen, the second step in heme biosynthesis; enzymatic activity is zinc-dependent; localizes to the cytoplasm and nucleus [Source:SGD;Acc:S000003008]
YML016C	2435.67	0.224622	0.0414077	5.42465	5.81e-08	4.51e-07	PPZ1	Serine/threonine protein phosphatase Z, isoform of Ppz2p; involved in regulation of potassium transport, which affects osmotic stability, cell cycle progression, and halotolerance [Source:SGD;Acc:S000004478]
YBR077C	1190.99	0.272709	0.0502887	5.42286	5.87e-08	4.55e-07	SLM4	Component of the EGO and GSE complexes; essential for integrity and function of EGO; EGO is involved in the regulation of microautophagy and GSE is required for proper sorting of amino acid permease Gap1p; gene exhibits synthetic genetic interaction with MSS4 [Source:SGD;Acc:S000000281]
YGR068W-A	37.9911	1.30482	0.240635	5.4224	5.88e-08	4.56e-07		Dubious open reading frame; unlikely to encode a functional protein, based on available experimental and comparative sequence data; completely overlaps with the uncharacterized ORF YGR068C [Source:SGD;Acc:S000028637]
YDR080W	1033.52	-0.279373	0.0515383	-5.42068	5.94e-08	4.6e-07	VPS41	Subunit of the HOPS endocytic tethering complex; vacuole membrane protein that functions as a Rab GTPase effector, interacting specifically with the GTP-bound conformation of Ypt7p, facilitating tethering, docking and promoting membrane fusion events at the late endosome and vacuole; required for both membrane and protein trafficking; Yck3p-mediated phosphorylation regulates the organization of v…
YML051W	848.538	0.297804	0.0550137	5.41326	6.19e-08	4.79e-07	GAL80	Transcriptional regulator involved in the repression of GAL genes; involved in the repression of GAL genes in the absence of galactose; inhibits transcriptional activation by Gal4p; inhibition relieved by Gal3p or Gal1p binding [Source:SGD;Acc:S000004515]
YNR050C	4593.16	-0.372695	0.0688879	-5.41017	6.3e-08	4.86e-07	LYS9	Saccharopine dehydrogenase (NADP+, L-glutamate-forming); catalyzes the formation of saccharopine from alpha-aminoadipate 6-semialdehyde, the seventh step in lysine biosynthesis pathway; exhibits genetic and physical interactions with TRM112 [Source:SGD;Acc:S000005333]
YJR115W	541.026	-0.4886	0.0904233	-5.40348	6.54e-08	5.04e-07		Putative protein of unknown function; YJR115W has a paralog, ECM13, that arose from the whole genome duplication [Source:SGD;Acc:S000003876]
YER187W	144.752	0.790479	0.146543	5.39416	6.88e-08	5.3e-07		Putative protein of unknown function; induced in respiratory-deficient cells [Source:SGD;Acc:S000000989]
YLR425W	705.909	-0.359806	0.0667642	-5.38921	7.08e-08	5.44e-07	TUS1	Guanine nucleotide exchange factor (GEF) that modulate Rho1p activity; involved in the cell integrity signaling pathway; interacts with Rgl1p; localization of Tus1p to the bed neck is regulated by Rgl1p; multicopy suppressor of tor2 mutation and ypk1 ypk2 double mutation; potential Cdc28p substrate [Source:SGD;Acc:S000004417]
YHR137W	2210.28	-0.304235	0.0564838	-5.38624	7.19e-08	5.53e-07	ARO9	Aromatic aminotransferase II; catalyzes the first step of tryptophan, phenylalanine, and tyrosine catabolism [Source:SGD;Acc:S000001179]
YDR524C-B	11425.1	0.187454	0.034829	5.38212	7.36e-08	5.65e-07		Putative protein of unknown function; YDR524C-B has a paralog, YCL048W-A, that arose from the whole genome duplication [Source:SGD;Acc:S000028739]
YJR006W	1419.72	0.249233	0.046331	5.37939	7.47e-08	5.73e-07	POL31	Subunit of DNA polymerase delta (polymerase III); essential for cell viability; involved in DNA replication and DNA repair; forms a complex with Rev3p, Rev7p and Pol32p; relocalizes to the cytosol in response to hypoxia [Source:SGD;Acc:S000003766]
YOL086W-A	856.986	-0.305268	0.0567578	-5.37842	7.51e-08	5.75e-07	MHF1	Component of the heterotetrameric MHF histone-fold complex; in humans the MHF complex interacts with both DNA and Mph1p ortholog FANCM, a Fanconi anemia complementation group protein, to stabilize and remodel blocked replication forks and repair damaged DNA; mhf1 srs2 double mutants are MMS hypersensitive; ortholog of human centromere constitutive-associated network (CCAN) subunit CENP-S, also kn…
YOL070C	2233.26	0.216044	0.0402098	5.37291	7.75e-08	5.92e-07	NBA1	Protein of unknown function; localizes to the bud neck and cytoplasm; interacts with Nap1p; may interact with ribosomes, based on co-purification experiments; potential Cdc28p substrate [Source:SGD;Acc:S000005431]
YKR050W	834.348	-0.371183	0.0691498	-5.36781	7.97e-08	6.09e-07	TRK2	Component of the Trk1p-Trk2p potassium transport system; contributes to K(+) supply and maintenance of plasma-membrane potential; TRK2 has a paralog, TRK1, that arose from the whole genome duplication [Source:SGD;Acc:S000001758]
YKL004W	1412.92	0.307355	0.0572937	5.36456	8.11e-08	6.19e-07	AUR1	Phosphatidylinositol:ceramide phosphoinositol transferase; required for sphingolipid synthesis; can mutate to confer aureobasidin A resistance; also known as IPC synthase [Source:SGD;Acc:S000001487]
YOR378W	36.7539	1.43056	0.267307	5.35175	8.71e-08	6.64e-07	AMF1	Putative paralog of ATR1; but not required for boron tolerance; member of the DHA2 family of drug:H+ antiporters; YOR378W is not an essential gene [Source:SGD;Acc:S000005905]
YOL113W	1733.25	0.292726	0.0547301	5.34853	8.87e-08	6.75e-07	SKM1	Member of the PAK family of serine/threonine protein kinases; similar to Ste20p; involved in down-regulation of sterol uptake; proposed to be a downstream effector of Cdc42p during polarized growth; SKM1 has a paralog, CLA4, that arose from the whole genome duplication [Source:SGD;Acc:S000005473]
YLR152C	1425.95	0.2521	0.0471691	5.34461	9.06e-08	6.89e-07		Putative protein of unknown function; YLR152C is not an essential gene [Source:SGD;Acc:S000004142]
YHL038C	1067.97	0.284449	0.0533035	5.3364	9.48e-08	7.2e-07	CBP2	Required for splicing of the group I intron bI5 of the COB pre-mRNA; nuclear-encoded mitochondrial protein that binds to the RNA to promote splicing; also involved in but not essential for splicing of the COB bI2 intron and the intron in the 21S rRNA gene [Source:SGD;Acc:S000001030]
YDR494W	4242.13	0.270604	0.0507225	5.33498	9.56e-08	7.24e-07	RSM28	Mitochondrial ribosomal protein of the small subunit; genetic interactions suggest a possible role in promoting translation initiation [Source:SGD;Acc:S000002902]
YLR195C	1692.45	0.232741	0.0436628	5.33041	9.8e-08	7.42e-07	NMT1	N-myristoyl transferase; catalyzes the cotranslational, covalent attachment of myristic acid to the N-terminal glycine residue of several proteins involved in cellular growth and signal transduction [Source:SGD;Acc:S000004185]
YCR030C	1784.3	-0.330752	0.0620837	-5.32751	9.96e-08	7.53e-07	SYP1	Negative regulator of WASP-Arp23 complex; involved in endocytic site formation; directly inhibits Las17p stimulation of Arp23 complex-mediated actin assembly in vitro; may regulate assembly and disassembly of the septin ring; colocalizes and interacts with septin subunits; potential role in actin cytoskeletal organization [Source:SGD;Acc:S000000626]
YKL065W-A	239.518	-0.603331	0.11331	-5.32459	1.01e-07	7.64e-07		Putative protein of unknown function [Source:SGD;Acc:S000113563]
YNL073W	1835.46	0.297093	0.0558205	5.32229	1.02e-07	7.73e-07	MSK1	Mitochondrial lysine-tRNA synthetase; required for import of both aminoacylated and deacylated forms of tRNA(Lys) into mitochondria and for aminoacylation of mitochondrially encoded tRNA(Lys) [Source:SGD;Acc:S000005017]
YCL030C	7081.18	0.26634	0.0500768	5.31864	1.05e-07	7.88e-07	HIS4	Multifunctional enzyme containing phosphoribosyl-ATP pyrophosphatase; phosphoribosyl-AMP cyclohydrolase, and histidinol dehydrogenase activities; catalyzes the second, third, ninth and tenth steps in histidine biosynthesis [Source:SGD;Acc:S000000535]
YER103W	10343.1	-0.351018	0.0661032	-5.31016	1.1e-07	8.24e-07	SSA4	Heat shock protein that is highly induced upon stress; plays a role in SRP-dependent cotranslational protein-membrane targeting and translocation; member of the HSP70 family; cytoplasmic protein that concentrates in nuclei upon starvation; SSA4 has a paralog, SSA3, that arose from the whole genome duplication [Source:SGD;Acc:S000000905]
YAL037W	226.142	0.529967	0.0998628	5.30695	1.11e-07	8.38e-07		Putative protein of unknown function; YAL037W has a paralog, YOR342C, that arose from the whole genome duplication [Source:SGD;Acc:S000000035]
YOR064C	1581.7	0.265695	0.0500713	5.30634	1.12e-07	8.4e-07	YNG1	Subunit of the NuA3 histone acetyltransferase complex; this complex acetylates histone H3; contains PHD finger domain that interacts with methylated histone H3, has similarity to the human tumor suppressor ING1 [Source:SGD;Acc:S000005590]
YOL087C	2064.01	-0.243692	0.0460068	-5.29686	1.18e-07	8.83e-07	DUF1	Ubiquitin-binding protein of unknown function; contains one WD40 repeat in a beta-propeller fold; green fluorescent protein (GFP)-fusion protein localizes to the cytoplasm; homolog of human WDR48/UAF1, which is involved in regulating the Fanconi anemia pathway; deletion mutant is sensitive to various chemicals including phenanthroline, sanguinarine, and nordihydroguaiaretic acid [Source:SGD;Acc:S…
YGL259W	64.4942	1.06287	0.200814	5.29281	1.2e-07	9.02e-07	YPS5	Protein with similarity to GPI-anchored aspartic proteases; such proteases are Yap1p and Yap3p [Source:SGD;Acc:S000003228]
YNR013C	1239.87	0.312794	0.0591241	5.29047	1.22e-07	9.13e-07	PHO91	Low-affinity vacuolar phosphate transporter; exports phosphate from the vacuolar lumen to the cytosol; regulates phosphate and polyphosphate metabolism; acts upstream of Pho81p in regulation of the PHO pathway; deletion of pho84, pho87, pho89, pho90, and pho91 causes synthetic lethality; transcription independent of Pi and Pho4p activity; overexpression results in vigorous growth [Source:SGD;Acc:…
YPL100W	920.039	-0.316031	0.0599135	-5.27479	1.33e-07	9.93e-07	ATG21	Phosphoinositide binding protein; required for vesicle formation in the cytoplasm-to-vacuole targeting (Cvt) pathway; binds both phosphatidylinositol (3,5)-bisphosphate and phosphatidylinositol 3-phosphate; WD-40 repeat protein [Source:SGD;Acc:S000006021]
YML065W	1040.72	-0.270955	0.0514273	-5.2687	1.37e-07	1.03e-06	ORC1	Largest subunit of the origin recognition complex; involved in directing DNA replication by binding to replication origins; also involved in transcriptional silencing; exhibits ATPase activity; ORC1 has a paralog, SIR3, that arose from the whole genome duplication [Source:SGD;Acc:S000004530]
YMR284W	933.17	-0.35457	0.0674419	-5.25742	1.46e-07	1.09e-06	YKU70	Subunit of the telomeric Ku complex (Yku70p-Yku80p); involved in telomere length maintenance, structure and telomere position effect; required for localization of telomerase ribonucleoprotein to nucleus via interaction with the TLC1 guide RNA; relocates to sites of double-strand cleavage to promote nonhomologous end joining during DSB repair [Source:SGD;Acc:S000004897]
YNL040W	1009.7	-0.318167	0.0605122	-5.2579	1.46e-07	1.09e-06		Putative protein of unknown function; has strong similarity to alanyl-tRNA synthases from Eubacteria; null mutant displays decreased translation rate and increased readthrough of premature stop codons; green fluorescent protein (GFP)-fusion protein localizes to the cytoplasm; YNL040W is not an essential gene [Source:SGD;Acc:S000004985]
YER017C	4080.46	0.19926	0.0379327	5.25299	1.5e-07	1.11e-06	AFG3	Mitochondrial inner membrane m-AAA protease component; mediates degradation of misfolded or unassembled proteins and is also required for correct assembly of mitochondrial enzyme complexes; involved in cytoplasmic mRNA translation and aging [Source:SGD;Acc:S000000819]
YLR019W	1788.72	0.291864	0.0555668	5.25248	1.5e-07	1.11e-06	PSR2	Plasma membrane phosphatase involved in the general stress response; required with Psr1p and Whi2p for full activation of STRE-mediated gene expression, possibly through dephosphorylation of Msn2p; PSR2 has a paralog, PSR1, that arose from the whole genome duplication [Source:SGD;Acc:S000004009]
YMR318C	2646.19	0.302209	0.0576394	5.2431	1.58e-07	1.17e-06	ADH6	NADPH-dependent medium chain alcohol dehydrogenase; has broad substrate specificity; member of the cinnamyl family of alcohol dehydrogenases; may be involved in fusel alcohol synthesis or in aldehyde tolerance; protein abundance increases in response to DNA replication stress [Source:SGD;Acc:S000004937]
YBR230W-A	728.544	0.331144	0.0631591	5.243	1.58e-07	1.17e-06		Putative protein of unknown function; YBR230W-A has a paralog, COQ8, that arose from the whole genome duplication [Source:SGD;Acc:S000029722]
YMR236W	900.108	0.286187	0.0546046	5.24107	1.6e-07	1.18e-06	TAF9	Subunit (17 kDa) of TFIID and SAGA complexes; involved in RNA polymerase II transcription initiation and in chromatin modification, similar to histone H3 [Source:SGD;Acc:S000004849]
YFL018C	10810.6	0.225251	0.0430116	5.23699	1.63e-07	1.21e-06	LPD1	Dihydrolipoamide dehydrogenase; the lipoamide dehydrogenase component (E3) of the pyruvate dehydrogenase and 2-oxoglutarate dehydrogenase multi-enzyme complexes; PDH complex is concentrated in spots within the mitochondrial matrix, often near the ERMES complex and near peroxisomes; LPD1 has a paralog, IRC15, that arose from the whole genome duplication [Source:SGD;Acc:S000001876]
YGL056C	4476.75	0.192269	0.0367171	5.2365	1.64e-07	1.21e-06	SDS23	Protein involved in cell separation during budding; one of two S. cerevisiae homologs (Sds23p and Sds24p) of the S. pombe Sds23 protein, which is implicated in APC/cyclosome regulation; SDS23 has a paralog, SDS24, that arose from the whole genome duplication [Source:SGD;Acc:S000003024]
YLR042C	228.031	-0.629361	0.120182	-5.23674	1.63e-07	1.21e-06		Cell wall protein of unknown function; localizes to the cytoplasm; deletion improves xylose fermentation in industrially engineered strains; YLL042C is not an essential gene [Source:SGD;Acc:S000004032]
YNL159C	766.608	-0.323169	0.0617334	-5.23492	1.65e-07	1.22e-06	ASI2	Subunit of the nuclear inner membrane Asi ubiquitin ligase complex; Asi complex targets both misfolded proteins and regulators of sterol biosynthesis for ubiquitin-mediated degradation; acts with Asi1p and Asi3p to ensure the fidelity of SPS-sensor signalling by targeting latent unprocessed forms of Stp1p and Stp2p and maintains the repressed state of gene expression in the absence of inducing am…
YHL011C	1715.85	0.339019	0.0647862	5.23289	1.67e-07	1.23e-06	PRS3	5-phospho-ribosyl-1(alpha)-pyrophosphate synthetase; synthesizes PRPP, which is required for nucleotide, histidine, and tryptophan biosynthesis; one of five related enzymes, which are active as heteromultimeric complexes [Source:SGD;Acc:S000001003]
YDR154C	209.207	-0.702111	0.1342	-5.23181	1.68e-07	1.23e-06		Dubious open reading frame; unlikely to encode a functional protein, based on available experimental and comparative sequence data; null mutant exhibits synthetic phenotype with alpha-synuclein [Source:SGD;Acc:S000002561]
YMR320W	98.3428	0.7635	0.1459	5.23306	1.67e-07	1.23e-06		Dubious open reading frame; unlikely to encode a functional protein, based on available experimental and comparative sequence data [Source:SGD;Acc:S000004939]
YLR390W-A	9331.44	0.24589	0.0470415	5.22708	1.72e-07	1.26e-06	CCW14	Covalently linked cell wall glycoprotein; present in the inner layer of the cell wall [Source:SGD;Acc:S000006429]
YLR100W	2041.83	-0.266011	0.0508849	-5.2277	1.72e-07	1.26e-06	ERG27	3-keto sterol reductase; catalyzes the last of three steps required to remove two C-4 methyl groups from an intermediate in ergosterol biosynthesis; mutants are sterol auxotrophs [Source:SGD;Acc:S000004090]
YEL019C	245.56	-0.542633	0.10386	-5.22465	1.74e-07	1.27e-06	MMS21	SUMO ligase and component of the SMC5-SMC6 complex; this complex plays a key role in the removal of X-shaped DNA structures that arise between sister chromatids during DNA replication and repair; required for efficient sister chromatid cohesion; mutants are sensitive to methyl methanesulfonate and show increased spontaneous mutation and mitotic recombination; SUMOylates and inhibits Snf1p functio…
YNL333W	392.385	0.454235	0.0869357	5.22495	1.74e-07	1.27e-06	SNZ2	Member of a stationary phase-induced gene family; transcription of SNZ2 is induced prior to diauxic shift, and also in the absence of thiamin in a Thi2p-dependent manner; forms a coregulated gene pair with SNO2; interacts with Thi11p [Source:SGD;Acc:S000005277]
YGL072C	88.6835	0.896006	0.171592	5.22174	1.77e-07	1.29e-06		Dubious open reading frame; unlikely to encode a functional protein, based on available experimental and comparative sequence data; partially overlaps the verified gene HSF1; null mutant displays increased resistance to antifungal agents gliotoxin, cycloheximide and H2O2 [Source:SGD;Acc:S000003040]
YNL298W	1835.09	0.312734	0.0599314	5.21819	1.81e-07	1.31e-06	CLA4	Cdc42p-activated signal transducing kinase; member of the PAK (p21-activated kinase) family, along with Ste20p and Skm1p; involved in septin ring assembly, vacuole inheritance, cytokinesis, sterol uptake regulation; phosphorylates Cdc3p and Cdc10p; CLA4 has a paralog, SKM1, that arose from the whole genome duplication [Source:SGD;Acc:S000005242]
YOR227W	2388.92	-0.260055	0.0498297	-5.21887	1.8e-07	1.31e-06	HER1	Protein of unknown function; required for proliferation or remodeling of the ER that is caused by overexpression of Hmg2p; may interact with ribosomes, based on co-purification experiments; HER1 has a paralog, GIP3, that arose from the whole genome duplication [Source:SGD;Acc:S000005753]
YMR123W	838.051	0.377069	0.07225	5.21895	1.8e-07	1.31e-06	PKR1	V-ATPase assembly factor; functions with other V-ATPase assembly factors in the ER to efficiently assemble the V-ATPase membrane sector (V0); protein abundance increases in response to DNA replication stress [Source:SGD;Acc:S000004730]
YDL132W	2767.19	-0.23819	0.0456585	-5.21677	1.82e-07	1.32e-06	CDC53	Cullin; structural protein of SCF complexes (which also contain Skp1p, Cdc34p, Hrt1p and an F-box protein) involved in ubiquitination; SCF promotes the G1-S transition by targeting G1 cyclins and the Cln-CDK inhibitor Sic1p for degradation [Source:SGD;Acc:S000002290]
YKL117W	6850.71	-0.222427	0.0426323	-5.21733	1.82e-07	1.32e-06	SBA1	Co-chaperone that binds and regulates Hsp90 family chaperones; plays a role in determining prion variants; important for pp60v-src activity in yeast; homologous to the mammalian p23 proteins, and like p23 can regulate telomerase activity; protein abundance increases in response to DNA replication stress [Source:SGD;Acc:S000001600]
YLR278C	1492.83	0.254003	0.0486921	5.21653	1.82e-07	1.32e-06		Zinc-cluster protein; GFP-fusion protein localizes to the nucleus; mutant shows moderate growth defect on caffeine; has a prion-domain like fragment that increases frequency of [URE3]; YLR278C is not an essential gene [Source:SGD;Acc:S000004268]
YKL197C	1169.41	-0.267754	0.0513392	-5.21539	1.83e-07	1.33e-06	PEX1	AAA-peroxin; heterodimerizes with AAA-peroxin Pex6p and participates in the recycling of peroxisomal signal receptor Pex5p from the peroxisomal membrane to the cystosol; induced by oleic acid and upregulated during anaerobiosis [Source:SGD;Acc:S000001680]
YFR055W	260.234	0.500171	0.0959288	5.21398	1.85e-07	1.34e-06	IRC7	Beta-lyase involved in the production of thiols; null mutant displays increased levels of spontaneous Rad52p foci; expression induced by nitrogen limitation in a GLN3, GAT1-dependent manner and by copper levels in a Mac1-dependent manner [Source:SGD;Acc:S000001952]
YHL010C	660.058	-0.400437	0.0768391	-5.21136	1.87e-07	1.35e-06	ETP1	Putative protein of unknown function required for growth on ethanol; contains a zinc finger region and has homology to human BRAP2, which is a cytoplasmic protein that binds nuclear localization sequences [Source:SGD;Acc:S000001002]
YJL036W	2552.35	-0.246229	0.0472381	-5.21252	1.86e-07	1.35e-06	SNX4	Sorting nexin; involved in retrieval of late-Golgi SNAREs from post-Golgi endosomes to the trans-Golgi network and in cytoplasm to vacuole transport; contains a PX phosphoinositide-binding domain; forms complexes with Snx41p and with Atg20p [Source:SGD;Acc:S000003573]
YCR014C	1079.34	-0.326332	0.062636	-5.20998	1.89e-07	1.36e-06	POL4	DNA polymerase IV; undergoes pair-wise interactions with Dnl4p-Lif1p and Rad27p to mediate repair of DNA double-strand breaks by non-homologous end joining (NHEJ); homologous to mammalian DNA polymerase beta [Source:SGD;Acc:S000000607]
YER020W	3732.69	-0.278496	0.0534685	-5.20859	1.9e-07	1.37e-06	GPA2	Nucleotide binding alpha subunit of the heterotrimeric G protein; interacts with the receptor Gpr1p, has signaling role in response to nutrients; required for the recruitment of Ras-GTP at the plasma membrane and in the nucleus [Source:SGD;Acc:S000000822]
YLR393W	732.768	0.323171	0.0621001	5.20403	1.95e-07	1.4e-06	ATP10	Assembly factor for the F0 sector of mitochondrial F1F0 ATP synthase; mitochondrial inner membrane protein; interacts genetically with ATP6 [Source:SGD;Acc:S000004385]
YCR079W	1977.94	-0.22691	0.0436071	-5.20351	1.96e-07	1.4e-06	PTC6	Mitochondrial type 2C protein phosphatase (PP2C); has similarity to mammalian PP1Ks; involved in mitophagy; null mutant is sensitive to rapamycin and has decreased phosphorylation of the Pda1 subunit of pyruvate dehydrogenase [Source:SGD;Acc:S000002133]
YKL207W	2292.41	0.221311	0.0425991	5.19519	2.05e-07	1.47e-06	EMC3	Member of conserved ER transmembrane complex; required for efficient folding of proteins in the ER; required for respiratory growth; null mutant displays induction of the unfolded protein response; homologous to worm Y62E10A.10/EMC-3, fly CG6750, human TMEM111 [Source:SGD;Acc:S000001690]
YLR355C	16493.8	-0.307821	0.0593064	-5.19036	2.1e-07	1.5e-06	ILV5	Acetohydroxyacid reductoisomerase and mtDNA binding protein; involved in branched-chain amino acid biosynthesis and maintenance of wild-type mitochondrial DNA; found in mitochondrial nucleoids [Source:SGD;Acc:S000004347]
YJL141C	2666.47	-0.304081	0.0585864	-5.19031	2.1e-07	1.5e-06	YAK1	Serine-threonine protein kinase; component of a glucose-sensing system that inhibits growth in response to glucose availability; upon nutrient deprivation Yak1p phosphorylates Pop2p to regulate mRNA deadenylation, the co-repressor Crf1p to inhibit transcription of ribosomal genes, and the stress-responsive transcription factors Hsf1p and Msn2p; nuclear localization negatively regulated by the Ras…
YAL008W	1551.27	-0.255921	0.0493194	-5.18906	2.11e-07	1.51e-06	FUN14	Mitochondrial protein of unknown function [Source:SGD;Acc:S000000006]
YJR113C	3034.9	0.253146	0.0487917	5.1883	2.12e-07	1.51e-06	RSM7	Mitochondrial ribosomal protein of the small subunit; has similarity to E. coli S7 ribosomal protein [Source:SGD;Acc:S000003874]
YLR237W	2513.32	-0.339122	0.0653983	-5.18548	2.15e-07	1.54e-06	THI7	Plasma membrane transporter responsible for the uptake of thiamine; contributes to uptake of 5-aminoimidazole-4-carboxamide-1-beta-D-ribofuranoside (acadesine); member of the major facilitator superfamily of transporters; mutation of human ortholog causes thiamine-responsive megaloblastic anemia [Source:SGD;Acc:S000004227]
YGR005C	2225.91	-0.259888	0.0501373	-5.18354	2.18e-07	1.55e-06	TFG2	TFIIF (Transcription Factor II) middle subunit; involved in both transcription initiation and elongation of RNA polymerase II; homologous to human RAP30 [Source:SGD;Acc:S000003237]
YOL053W	2486.24	0.229982	0.0444029	5.17943	2.23e-07	1.58e-06	AIM39	Putative protein of unknown function; null mutant displays elevated frequency of mitochondrial genome loss [Source:SGD;Acc:S000005414]
YMR189W	2320.07	-0.375973	0.072578	-5.18026	2.22e-07	1.58e-06	GCV2	P subunit of the mitochondrial glycine decarboxylase complex; glycine decarboxylase is required for the catabolism of glycine to 5,10-methylene-THF; expression is regulated by levels of 5,10-methylene-THF in the cytoplasm [Source:SGD;Acc:S000004801]
YOR354C	2125.42	0.266165	0.0514504	5.17323	2.3e-07	1.63e-06	MSC6	Protein of unknown function; mutant is defective in directing meiotic recombination events to homologous chromatids; the authentic, non-tagged protein is detected in highly purified mitochondria in high-throughput studies [Source:SGD;Acc:S000005881]
YFR007W	995.212	0.290658	0.0561942	5.17238	2.31e-07	1.64e-06	YFH7	Putative kinase with similarity to the PRK/URK/PANK kinase subfamily; the PRK/URK/PANK subfamily of P-loop kinases is also known as phosphoribulokinase/uridine kinase/bacterial pantothenate kinase [Source:SGD;Acc:S000001903]
YMR323W	389.738	-0.457591	0.0885819	-5.16573	2.39e-07	1.7e-06	ERR3	Enolase, a phosphopyruvate hydratase; catalyzes the conversion of 2-phosphoglycerate to phosphoenolpyruvate; complements the growth defect of an ENO1 ENO2 double mutant in glucose [Source:SGD;Acc:S000004942]
YIL072W	109.921	-0.736072	0.142562	-5.16318	2.43e-07	1.72e-06	HOP1	Meiosis-specific protein required for chromosome synapsis; displays Red1p dependent localization to the unsynapsed axial-lateral elements of the synaptonemal complex; required for chiasma formation; in vitro, displays the ability to promote intra- and intermolecular synapsis between double-stranded DNA molecules and to fold DNA into rigid protein-DNA filaments [Source:SGD;Acc:S000001334]
YGR157W	2950.01	0.305336	0.059162	5.16101	2.46e-07	1.74e-06	CHO2	Phosphatidylethanolamine methyltransferase (PEMT); catalyzes the first step in the conversion of phosphatidylethanolamine to phosphatidylcholine during the methylation pathway of phosphatidylcholine biosynthesis [Source:SGD;Acc:S000003389]
YFR036W	525.35	-0.34561	0.0669817	-5.15977	2.47e-07	1.75e-06	CDC26	Subunit of the Anaphase-Promoting Complex/Cyclosome (APC/C); which is a ubiquitin-protein ligase required for degradation of anaphase inhibitors, including mitotic cyclins, during the metaphase/anaphase transition; relocalizes to the cytosol in response to hypoxia [Source:SGD;Acc:S000001932]
YGR045C	82.9193	0.84888	0.164541	5.15907	2.48e-07	1.75e-06		Dubious open reading frame; unlikely to encode a functional protein, based on available experimental and comparative sequence data [Source:SGD;Acc:S000003277]
YBL022C	5716.08	0.223872	0.043536	5.14223	2.72e-07	1.91e-06	PIM1	ATP-dependent Lon protease; involved in degradation of misfolded proteins in mitochondria; required for biogenesis and maintenance of mitochondria [Source:SGD;Acc:S000000118]
YMR132C	294.876	0.468758	0.0912061	5.13954	2.75e-07	1.94e-06	JLP2	Protein of unknown function; contains sequence that closely resembles a J domain (typified by the E. coli DnaJ protein) [Source:SGD;Acc:S000004739]
YMR159C	241.284	-0.512664	0.099772	-5.13836	2.77e-07	1.95e-06	ATG16	Conserved protein involved in autophagy; interacts with Atg12p-Atg5p conjugates to form Atg12p-Atg5p-Atg16p multimers, which binds to membranes and localizes to the pre-autophagosomal structure and are required for autophagy; relocalizes from nucleus to cytoplasmic foci upon DNA replication stress [Source:SGD;Acc:S000004769]
YLL060C	348.805	-0.459711	0.0895728	-5.13226	2.86e-07	2.01e-06	GTT2	Glutathione S-transferase capable of homodimerization; functional overlap with Gtt2p, Grx1p, and Grx2p; protein abundance increases in response to DNA replication stress [Source:SGD;Acc:S000003983]
YDR408C	1413.71	0.246719	0.048118	5.12738	2.94e-07	2.06e-06	ADE8	Phosphoribosyl-glycinamide transformylase; catalyzes a step in the 'de novo' purine nucleotide biosynthetic pathway [Source:SGD;Acc:S000002816]
YER079W	1732.35	-0.371331	0.0724854	-5.12284	3.01e-07	2.11e-06		Putative protein of unknown function [Source:SGD;Acc:S000000881]
YGL021W	2598.75	0.242086	0.0472883	5.11936	3.07e-07	2.14e-06	ALK1	Protein kinase; along with its paralog, ALK2, required for proper spindle positioning and nuclear segregation following mitotic arrest, proper organization of cell polarity factors in mitosis, proper localization of formins and polarity factors, and survival in cells that activate spindle assembly checkpoint; phosphorylated in response to DNA damage; ALK1 has a paralog, ALK2, that arose from the …
YHR081W	1352.65	-0.284569	0.0556062	-5.11758	3.09e-07	2.16e-06	LRP1	Nuclear exosome-associated nucleic acid binding protein; involved in RNA processing, surveillance, degradation, tethering, and export; forms a stable heterodimer with Rrp6p and regulates its exonucleolytic activity; rapidly degraded by the proteasome in the absence of Rrp6p; homolog of mammalian nuclear matrix protein C1D involved in regulation of DNA repair and recombination [Source:SGD;Acc:S000…
YDL138W	1207.17	0.293453	0.0573416	5.11763	3.09e-07	2.16e-06	RGT2	Plasma membrane high glucose sensor that regulates glucose transport; contains 12 predicted transmembrane segments and a long C-terminal tail required for induction of hexose transporters; RGT2 has a paralog, SNF3, that arose from the whole genome duplication [Source:SGD;Acc:S000002297]
YOL109W	12977.5	0.214389	0.0419075	5.11577	3.12e-07	2.18e-06	ZEO1	Peripheral membrane protein of the plasma membrane; interacts with Mid2p; regulates the cell integrity pathway mediated by Pkc1p and Slt2p; the authentic protein is detected in a phosphorylated state in highly purified mitochondria [Source:SGD;Acc:S000005469]
YLR371W	1084.56	-0.287898	0.0563579	-5.10839	3.25e-07	2.26e-06	ROM2	GDP/GTP exchange factor (GEF) for Rho1p and Rho2p; mutations are synthetically lethal with mutations in rom1, which also encodes a GEF; Rom2p localization to the bud surface is dependent on Ack1p; ROM2 has a paralog, ROM1, that arose from the whole genome duplication [Source:SGD;Acc:S000004363]
YGL228W	4561.84	0.214566	0.0420024	5.10842	3.25e-07	2.26e-06	SHE10	Protein involved in outer spore wall assembly; likely involved directly in dityrosine layer assembly; putative GPI-anchored protein; overexpression causes growth arrest; SHE10 has a paralog, OSW7/YFR039C, that arose from the whole genome duplication and deletion of both SHE10 and OWS7 results in reduced dityrosine fluorescence from the spore wall relative to other mutants [Source:SGD;Acc:S0000031…
YKL095W	788.791	-0.291596	0.0570906	-5.1076	3.26e-07	2.27e-06	YJU2	Essential protein required for pre-mRNA splicing; associates transiently with the spliceosomal NTC (nineteen complex) and acts after Prp2p to promote the first catalytic reaction of splicing [Source:SGD;Acc:S000001578]
YKR018C	3546.3	-0.249971	0.0489489	-5.10678	3.28e-07	2.27e-06		Protein of unknown function; green fluorescent protein (GFP)-fusion protein localizes to the cytoplasm and nucleus; protein abundance increases in response to DNA replication stress; YKR018C has a paralog, IML2, that arose from the whole genome duplication [Source:SGD;Acc:S000001726]
YHR163W	3101.76	0.323831	0.0634224	5.10594	3.29e-07	2.28e-06	SOL3	6-phosphogluconolactonase; catalyzes the second step of the pentose phosphate pathway; weak multicopy suppressor of los1-1 mutation; homologous to Sol2p and Sol1p; SOL3 has a paralog, SOL4, that arose from the whole genome duplication [Source:SGD;Acc:S000001206]
YFR052C-A	167.57	-0.668358	0.131003	-5.10185	3.36e-07	2.33e-06		Dubious open reading frame; unlikely to encode a functional protein, based on available experimental and comparative sequence data; overlaps ORF HXK1/YFR053C [Source:SGD;Acc:S000028768]
YMR186W	50064.1	0.183219	0.0359175	5.10112	3.38e-07	2.34e-06	HSC82	Cytoplasmic chaperone of the Hsp90 family; plays a role in determining prion variants; redundant in function and nearly identical with Hsp82p, and together they are essential; expressed constitutively at 10-fold higher basal levels than HSP82 and induced 2-3 fold by heat shock; contains two acid-rich unstructured regions that promote the solubility of chaperone-substrate complexes; HSC82 has a pa…
YOR273C	4939.91	-0.206979	0.040594	-5.09876	3.42e-07	2.36e-06	TPO4	Polyamine transporter of the major facilitator superfamily; member of the 12-spanner drug:H(+) antiporter DHA1 family; recognizes spermine, putrescine, and spermidine; localizes to the plasma membrane [Source:SGD;Acc:S000005799]
YML058W	3316.9	0.199646	0.0392026	5.09268	3.53e-07	2.44e-06	SML1	Ribonucleotide reductase inhibitor; involved in regulating dNTP production; regulated by Mec1p and Rad53p during DNA damage and S phase; SML1 has a paralog, DIF1, that arose from the whole genome duplication [Source:SGD;Acc:S000004523]
YGL027C	1712.24	0.219593	0.0431439	5.08979	3.58e-07	2.47e-06	CWH41	Processing alpha glucosidase I; ER type II integral membrane N-glycoprotein involved in assembly of cell wall beta 1,6 glucan and asparagine-linked protein glycosylation; also involved in ER protein quality control and sensing of ER stress [Source:SGD;Acc:S000002995]
YBR110W	1436.63	0.252055	0.0495294	5.089	3.6e-07	2.48e-06	ALG1	Mannosyltransferase; involved in asparagine-linked glycosylation in the endoplasmic reticulum (ER); essential for viability, mutation is functionally complemented by human ortholog [Source:SGD;Acc:S000000314]
YDL120W	1027.89	0.3346	0.0658858	5.07848	3.8e-07	2.62e-06	YFH1	Mitochondrial matrix iron chaperone; oxidizes and stores iron; interacts with Isu1p to promote Fe-S cluster assembly; mutation results in multiple Fe/S-dependent enzyme deficiencies; human frataxin homolog is mutated in Friedrich's ataxia [Source:SGD;Acc:S000002278]
YOR081C	1489.38	0.260272	0.0513243	5.07113	3.95e-07	2.72e-06	TGL5	Bifunctional triacylglycerol lipase and LPA acyltransferase; lipid particle-localized triacylglycerol (TAG) lipase involved in triacylglycerol mobilization; catalyzes acylation of lysophosphatidic acid (LPA); potential Cdc28p substrate; TGL5 has a paralog, TGL4, that arose from the whole genome duplication [Source:SGD;Acc:S000005607]
YDR368W	1268.86	-0.247363	0.0487901	-5.06994	3.98e-07	2.73e-06	YPR1	NADPH-dependent aldo-keto reductase; reduces multiple substrates including 2-methylbutyraldehyde and D,L-glyceraldehyde, expression is induced by osmotic and oxidative stress; functionally redundant with other aldo-keto reductases; protein abundance increases in response to DNA replication stress; YPR1 has a paralog, GCY1, that arose from the whole genome duplication [Source:SGD;Acc:S000002776]
YDL130W-A	7219.02	-0.279105	0.055107	-5.06479	4.09e-07	2.8e-06	STF1	Protein involved in regulation of the mitochondrial F1F0-ATP synthase; Stf1p and Stf2p act as stabilizing factors that enhance inhibitory action of the Inh1p protein; protein abundance increases in response to DNA replication stress; STF1 has a paralog, INH1, that arose from the whole genome duplication [Source:SGD;Acc:S000007232]
YDL147W	7163.3	-0.240724	0.0475418	-5.06341	4.12e-07	2.82e-06	RPN5	Subunit of the CSN and 26S proteasome lid complexes; similar to mammalian p55 subunit and to another S. cerevisiae regulatory subunit, Rpn7p; Rpn5p is an essential protein; the COP9 signalosome is also known as the CSN [Source:SGD;Acc:S000002306]
YHR043C	937.523	0.320615	0.0633949	5.05742	4.25e-07	2.91e-06	DOG2	2-deoxyglucose-6-phosphate phosphatase; member of a family of low molecular weight phosphatases, induced by oxidative and osmotic stress, confers 2-deoxyglucose resistance when overexpressed; DOG2 has a paralog, DOG1, that arose from a single-locus duplication; the last half of DOG1 and DOG2 are subject to gene conversions among S. cerevisiae, S. paradoxus, and S. mikatae [Source:SGD;Acc:S0000010…
YDR268W	429.822	0.361712	0.0716018	5.05171	4.38e-07	2.99e-06	MSW1	Mitochondrial tryptophanyl-tRNA synthetase [Source:SGD;Acc:S000002676]
YDL188C	1434.61	-0.249946	0.0495016	-5.04925	4.44e-07	3.02e-06	PPH22	Catalytic subunit of protein phosphatase 2A (PP2A); functionally redundant with Pph21p; methylated at C terminus; forms alternate complexes with several regulatory subunits; involved in signal transduction and regulation of mitosis; protein abundance increases in response to DNA replication stress; PPH22 has a paralog, PPH21, that arose from the whole genome duplication [Source:SGD;Acc:S000002347]
YOR344C	2623.68	-0.23415	0.0463678	-5.04983	4.42e-07	3.02e-06	TYE7	Serine-rich protein that contains a bHLH DNA binding motif; binds E-boxes of glycolytic genes and contributes to their activation; may function as a transcriptional activator in Ty1-mediated gene expression; bHLH stands for basic-helix-loop-helix [Source:SGD;Acc:S000005871]
YOR385W	593.869	-0.334793	0.0663164	-5.04841	4.45e-07	3.03e-06		Putative protein of unknown function; green fluorescent protein (GFP)-fusion protein localizes to the cytoplasm; YOR385W is not an essential gene [Source:SGD;Acc:S000005912]
YER169W	1781.33	-0.245238	0.0486307	-5.04287	4.59e-07	3.12e-06	RPH1	JmjC domain-containing histone demethylase; specifically demethylates H3K36 tri- and dimethyl modification states; associates with actively transcribed (RNAP II) regions in vivo and specifically targets H3K36 in its trimethylation state as its substrate; transcriptional repressor of PHR1; Rph1p phosphorylation during DNA damage is under control of the MEC1-RAD53 pathway; target of stess-induced h…
YHR122W	664.457	0.323129	0.0641922	5.03378	4.81e-07	3.26e-06	CIA2	Component of cytosolic iron-sulfur protein assembly (CIA) machinery; acts at a late step of Fe-S cluster assembly; forms the CIA targeting complex with Cia1p and Met18p that directs Fe-S cluster incorporation into a subset of proteins involved in methionine biosynthesis, DNA replication and repair, transcription, and telomere maintenance; ortholog of human FAM96B [Source:SGD;Acc:S000001164]
YIL118W	1810.11	0.265768	0.0527908	5.03435	4.79e-07	3.26e-06	RHO3	Non-essential small GTPase of the Rho/Rac family of Ras-like proteins; involved in the establishment of cell polarity; GTPase activity positively regulated by the GTPase activating protein (GAP) Rgd1p [Source:SGD;Acc:S000001380]
YOR153W	2794.25	0.199502	0.0396449	5.03221	4.85e-07	3.28e-06	PDR5	Plasma membrane ATP-binding cassette (ABC) transporter; multidrug transporter actively regulated by Pdr1p; also involved in steroid transport, cation resistance, and cellular detoxification during exponential growth; PDR5 has a paralog, PDR15, that arose from the whole genome duplication [Source:SGD;Acc:S000005679]
YGL162W	275.535	0.489357	0.097233	5.03282	4.83e-07	3.28e-06	SUT1	Transcription factor of the Zn(II)2Cys6 family; positively regulates genes involved in sterol uptake under anaerobic conditions; involved in hypoxic gene expression; represses filamentation-inducing genes during non-starvation conditions; positively regulates mating with SUT2 by repressing expression of genes which act as mating inhibitors; relocalizes from nucleus to cytoplasm upon DNA replicati…
YBL020W	1139.22	0.257654	0.0512434	5.02804	4.96e-07	3.35e-06	RFT1	Membrane protein required for translocation of Man5GlcNac2-PP-Dol; required for translocation of Man5GlcNac2-PP-Dol from the cytoplasmic side to the lumenal side of the ER membrane but is not the flippase; mutation is suppressed by expression of human p53 protein; essential gene [Source:SGD;Acc:S000000116]
YMR089C	3467.11	0.276047	0.0549052	5.02771	4.96e-07	3.36e-06	YTA12	Mitochondrial inner membrane m-AAA protease component; mediates degradation of misfolded or unassembled proteins; also required for correct assembly of mitochondrial enzyme complexes [Source:SGD;Acc:S000004695]
YCR017C	3317.77	0.215479	0.0428937	5.02357	5.07e-07	3.42e-06	CWH43	Putative sensor/transporter protein involved in cell wall biogenesis; contains 14-16 transmembrane segments and several putative glycosylation and phosphorylation sites; null mutation is synthetically lethal with pkc1 deletion [Source:SGD;Acc:S000000610]
YGR205W	954.68	-0.325881	0.0648699	-5.02361	5.07e-07	3.42e-06	TDA10	ATP-binding protein of unknown function; crystal structure resembles that of E.coli pantothenate kinase and other small kinases; null mutant is sensitive to expression of the top1-T722A allele [Source:SGD;Acc:S000003437]
YPL225W	4106.72	-0.387272	0.0771139	-5.02209	5.11e-07	3.44e-06		Protein of unknown function; may interact with ribosomes, based on co-purification experiments; green fluorescent protein (GFP)-fusion protein localizes to the cytoplasm; protein abundance increases in response to DNA replication stress [Source:SGD;Acc:S000006146]
SRG1	299.198	0.489484	0.0976181	5.01428	5.32e-07	3.58e-06		Non-protein-coding RNA that regulates the transcription of SER3; expression of SRG1 RNA represses expression of its neighboring gene SER3 via a transcription-interference mechanism [Source:SGD;Acc:S000029010]
YBR177C	3236.52	0.32384	0.0646344	5.01033	5.43e-07	3.65e-06	EHT1	Acyl-coenzymeA:ethanol O-acyltransferase; plays a minor role in medium-chain fatty acid ethyl ester biosynthesis; possesses short-chain esterase activity; localizes to lipid particles and the mitochondrial outer membrane; EHT1 has a paralog, EEB1, that arose from the whole genome duplication [Source:SGD;Acc:S000000381]
YPL015C	1125.16	-0.347747	0.0694058	-5.01035	5.43e-07	3.65e-06	HST2	Cytoplasmic NAD(+)-dependent protein deacetylase; member of the silencing information regulator 2 (Sir2) family of NAD(+)-dependent protein deacetylases; modulates nucleolar (rDNA) and telomeric silencing; possesses NAD(+)-dependent histone deacetylase activity in vitro; contains a nuclear export signal (NES); function regulated by its nuclear export [Source:SGD;Acc:S000005936]
YBR044C	1459.37	0.26652	0.053212	5.00865	5.48e-07	3.68e-06	TCM62	Protein involved in assembly of the succinate dehydrogenase complex; mitochondrial; putative chaperone [Source:SGD;Acc:S000000248]
YKL103C	2010.52	-0.260976	0.0521187	-5.00734	5.52e-07	3.7e-06	APE1	Vacuolar aminopeptidase yscI; zinc metalloproteinase that belongs to the peptidase family M18; often used as a marker protein in studies of autophagy and cytosol to vacuole targeting (CVT) pathway; protein increases in abundance and relative distribution to cytoplasmic foci increases upon DNA replication stress [Source:SGD;Acc:S000001586]
YOR270C	3335.65	0.195141	0.0389725	5.00714	5.52e-07	3.7e-06	VPH1	Subunit a of vacuolar-ATPase V0 domain; one of two isoforms (Vph1p and Stv1p); Vph1p is located in V-ATPase complexes of the vacuole while Stv1p is located in V-ATPase complexes of the Golgi and endosomes; relative distribution to the vacuolar membrane decreases upon DNA replication stress [Source:SGD;Acc:S000005796]
YAL044C	3618.39	-0.260921	0.052163	-5.00203	5.67e-07	3.79e-06	GCV3	H subunit of the mitochondrial glycine decarboxylase complex; glycine decarboxylase is required for the catabolism of glycine to 5,10-methylene-THF; also required for all protein lipoylation; expression is regulated by levels of 5,10-methylene-THF [Source:SGD;Acc:S000000042]
YDR487C	2090.37	0.253729	0.0507268	5.00187	5.68e-07	3.79e-06	RIB3	3,4-dihydroxy-2-butanone-4-phosphate synthase (DHBP synthase); required for riboflavin biosynthesis from ribulose-5-phosphate, also has an unrelated function in mitochondrial respiration [Source:SGD;Acc:S000002895]
YLR394W	725.829	0.297433	0.059548	4.99484	5.89e-07	3.92e-06	CST9	SUMO E3 ligase; required for synaptonemal complex formation; localizes to synapsis initiation sites on meiotic chromosomes; potential Cdc28p substrate [Source:SGD;Acc:S000004386]
YMR195W	245.24	0.54192	0.108484	4.99537	5.87e-07	3.92e-06	ICY1	Protein of unknown function; required for viability in rich media of cells lacking mitochondrial DNA; mutants have an invasive growth defect with elongated morphology; induced by amino acid starvation; ICY1 has a paralog, ICY2, that arose from the whole genome duplication [Source:SGD;Acc:S000004808]
YGR202C	2485.48	0.222308	0.0445429	4.99086	6.01e-07	4e-06	PCT1	Cholinephosphate cytidylyltransferase; a rate-determining enzyme of the CDP-choline pathway for phosphatidylcholine synthesis, inhibited by Sec14p, activated upon lipid-binding; contains an element within the regulatory domain involved in both silencing and activation of enzymatic activity [Source:SGD;Acc:S000003434]
YKR098C	672.616	0.325085	0.0652204	4.9844	6.22e-07	4.13e-06	UBP11	Ubiquitin-specific protease; cleaves ubiquitin from ubiquitinated proteins; UBP11 has a paralog, UBP7, that arose from the whole genome duplication [Source:SGD;Acc:S000001806]
YIL023C	1233.09	0.297982	0.059779	4.98473	6.2e-07	4.13e-06	YKE4	Zinc transporter; localizes to the ER; null mutant is sensitive to calcofluor white, leads to zinc accumulation in cytosol; ortholog of the mouse KE4 and member of the ZIP (ZRT, IRT-like Protein) family [Source:SGD;Acc:S000001285]
YFL042C	1634.24	-0.223617	0.0449017	-4.98016	6.35e-07	4.22e-06		Putative protein of unknown function; not an essential gene; YFL042C has a paralog, YLR072W, that arose from the whole genome duplication [Source:SGD;Acc:S000001852]
YJR027W	691.023	0.310767	0.0624806	4.97381	6.56e-07	4.35e-06		Retrotransposon TYA Gag and TYB Pol genes; transcribed/translated as one unit; polyprotein is processed to make a nucleocapsid-like protein (Gag), reverse transcriptase (RT), protease (PR), and integrase (IN); similar to retroviral genes [Source:SGD;Acc:S000003788]
YBL090W	1035.33	0.321	0.0646067	4.96852	6.75e-07	4.47e-06	MRP21	Mitochondrial ribosomal protein of the small subunit; MRP21 exhibits genetic interactions with mutations in the COX2 and COX3 mRNA 5'-untranslated leader sequences [Source:SGD;Acc:S000000186]
YKL101W	2589.52	0.234216	0.0472018	4.96201	6.98e-07	4.62e-06	HSL1	Nim1p-related protein kinase; regulates the morphogenesis and septin checkpoints; associates with the assembled septin filament; required along with Hsl7p for bud neck recruitment, phosphorylation, and degradation of Swe1p [Source:SGD;Acc:S000001584]
YPR049C	1106.17	-0.256643	0.0517342	-4.9608	7.02e-07	4.64e-06	ATG11	Adapter protein for pexophagy and the Cvt targeting pathway; directs receptor-bound cargo to the phagophore assembly site (PAS) for packaging into vesicles; required for recruiting other proteins to the PAS; recruits Dnm1p to facilitate fission of mitochondria that are destined for removal by mitophagy [Source:SGD;Acc:S000006253]
YEL020W-A	1386.66	0.269564	0.0543496	4.95981	7.06e-07	4.66e-06	TIM9	Essential protein of the mitochondrial intermembrane space; forms a complex with Tim10p (TIM10 complex) that delivers hydrophobic proteins to the TIM22 complex for insertion into the inner membrane [Source:SGD;Acc:S000007256]
YNL148C	695.457	-0.30861	0.0622808	-4.95513	7.23e-07	4.77e-06	ALF1	Alpha-tubulin folding protein; similar to mammalian cofactor B; Alf1p-GFP localizes to cytoplasmic microtubules; required for the folding of alpha-tubulin and may play an additional role in microtubule maintenance [Source:SGD;Acc:S000005092]
YCL012C	275.889	-0.463917	0.093637	-4.95441	7.25e-07	4.78e-06		Putative protein of unknown function; orthologs are present in S. bayanus, S. paradoxus and Ashbya gossypii; YCL012C is not an essential gene [Source:SGD;Acc:S000029705]
YMR265C	979.609	0.273906	0.0553149	4.95177	7.35e-07	4.84e-06		Putative protein of unknown function [Source:SGD;Acc:S000004878]
YLR432W	3002.78	0.253124	0.0511538	4.9483	7.49e-07	4.92e-06	IMD3	Inosine monophosphate dehydrogenase; catalyzes the rate-limiting step in the de novo synthesis of GTP; member of a four-gene family in S. cerevisiae, constitutively expressed; IMD3 has a paralog, IMD4, that arose from the whole genome duplication [Source:SGD;Acc:S000004424]
YMR188C	2677.2	0.295045	0.0597485	4.93812	7.89e-07	5.18e-06	MRPS17	Mitochondrial ribosomal protein of the small subunit [Source:SGD;Acc:S000004800]
YNL110C	1121.34	-0.379234	0.0768111	-4.93723	7.92e-07	5.2e-06	NOP15	Constituent of 66S pre-ribosomal particles; involved in 60S ribosomal subunit biogenesis; localizes to both nucleolus and cytoplasm [Source:SGD;Acc:S000005054]
YBR162W-A	976.554	0.289018	0.0585478	4.93644	7.96e-07	5.21e-06	YSY6	Protein of unknown function; expression suppresses a secretory pathway mutation in E. coli; has similarity to the mammalian RAMP4 protein involved in secretion [Source:SGD;Acc:S000002158]
YFR018C	1330.23	0.264445	0.0535723	4.93623	7.96e-07	5.21e-06		Putative protein of unknown function [Source:SGD;Acc:S000001914]
YPR024W	5150.23	0.190286	0.0385768	4.93265	8.11e-07	5.3e-06	YME1	Catalytic subunit of the i-AAA protease complex; complex is located in the mitochondrial inner membrane; responsible for degradation of unfolded or misfolded mitochondrial gene products; serves as a nonconventional translocation motor to pull PNPase into the intermembrane space; also has a role in intermembrane space protein folding; mutation causes an elevated rate of mitochondrial turnover [Sou…
YBR151W	3208.96	0.258438	0.052423	4.92986	8.23e-07	5.38e-06	APD1	Protein of unknown function; required for normal localization of actin patches and for normal tolerance of sodium ions and hydrogen peroxide; localizes to both cytoplasm and nucleus [Source:SGD;Acc:S000000355]
YAL062W	2231.44	0.364434	0.0741552	4.91447	8.9e-07	5.81e-06	GDH3	NADP(+)-dependent glutamate dehydrogenase; synthesizes glutamate from ammonia and alpha-ketoglutarate; rate of alpha-ketoglutarate utilization differs from Gdh1p; expression regulated by nitrogen and carbon sources; GDH3 has a paralog, GDH1, that arose from the whole genome duplication [Source:SGD;Acc:S000000058]
YFR033C	27574.8	0.267004	0.054335	4.91404	8.92e-07	5.82e-06	QCR6	Subunit 6 of the ubiquinol cytochrome-c reductase complex; the complex, also known as the cytochrome bc(1) complex or Complex III, is a component of the mitochondrial inner membrane electron transport chain; highly acidic protein; required for maturation of cytochrome c1; may be loosely associated with the complex since it is easily released into the intermembrane space [Source:SGD;Acc:S000001929]
YGR237C	1503.51	-0.256516	0.0522419	-4.91015	9.1e-07	5.93e-06		Putative protein of unknown function; green fluorescent protein (GFP)-fusion protein localizes to the cytoplasm [Source:SGD;Acc:S000003469]
YIL049W	355.446	0.40563	0.0827063	4.90446	9.37e-07	6.09e-06	DFG10	Probable polyprenol reductase; catalyzes conversion of polyprenol to dolichol, the precursor for N-glycosylation; involved in filamentous growth; mutations in human ortholog SRD5A3 confer CDG (Congenital Disorders of Glycosylation) [Source:SGD;Acc:S000001311]
YHR026W	1940.04	0.231837	0.0472733	4.90419	9.38e-07	6.1e-06	VMA16	Subunit c'' of the vacuolar ATPase; v-ATPase functions in acidification of the vacuole; one of three proteolipid subunits of the V0 domain [Source:SGD;Acc:S000001068]
snR30	345.128	0.498719	0.101838	4.8972	9.72e-07	6.31e-06		H/ACA box small nucleolar RNA (snoRNA); essential gene required for cleavage of 35S primary rRNA transcript to release the precursor to the 18S rRNA [Source:SGD;Acc:S000007497]
YOL019W	2430.8	0.231711	0.0473185	4.89683	9.74e-07	6.32e-06		Protein of unknown function; green fluorescent protein (GFP)-fusion protein localizes to the cell periphery and vacuole; YOL019W has a paralog, DCV1, that arose from the whole genome duplication [Source:SGD;Acc:S000005379]
YLL014W	452.652	0.386362	0.0789361	4.89462	9.85e-07	6.38e-06	EMC6	Member of conserved ER transmembrane complex; required for efficient folding of proteins in the ER; null mutant displays induction of the unfolded protein response; homologous to worm F33D4.7/EMC-6, fly CG11781, human TMEM93 [Source:SGD;Acc:S000003937]
YDL198C	2817.61	0.304172	0.0621849	4.89141	1e-06	6.48e-06	GGC1	Mitochondrial GTP/GDP transporter; essential for mitochondrial genome maintenance; has a role in mitochondrial iron transport; member of the mitochondrial carrier family [Source:SGD;Acc:S000002357]
YER072W	963.232	0.2735	0.0559668	4.88682	1.02e-06	6.63e-06	VTC1	Subunit of the vacuolar transporter chaperone (VTC) complex; VTC complex is involved in membrane trafficking, vacuolar polyphosphate accumulation, microautophagy and non-autophagic vacuolar fusion; also has mRNA binding activity; protein abundance increases in response to DNA replication stress [Source:SGD;Acc:S000000874]
YLR359W	4598.65	0.250246	0.0512657	4.88135	1.05e-06	6.8e-06	ADE13	Adenylosuccinate lyase; catalyzes two steps in the 'de novo' purine nucleotide biosynthetic pathway; expression is repressed by adenine and activated by Bas1p and Pho2p; mutations in human ortholog ADSL cause adenylosuccinase deficiency [Source:SGD;Acc:S000004351]
YMR182C	492.007	0.366953	0.0752575	4.87597	1.08e-06	6.99e-06	RGM1	Putative zinc finger DNA binding transcription factor; contains two N-terminal C2H2 zinc fingers and C-terminal proline rich domain; overproduction impairs cell growth and induces expression of genes involved in monosaccharide catabolism and aldehyde metabolism; regulates expression of of Y' telomeric elements and subtelomeric COS genes; relocalizes to the cytosol in response to hypoxia; RGM1 has…
YDR381C-A	1249.58	0.277647	0.056988	4.87203	1.1e-06	7.12e-06		Protein of unknown function; localized to the mitochondrial outer membrane [Source:SGD;Acc:S000007650]
YPR148C	4289.68	-0.207347	0.0425861	-4.86889	1.12e-06	7.23e-06		Protein of unknown function; may interact with ribosomes, based on co-purification experiments; green fluorescent protein (GFP)-fusion protein localizes to the cytoplasm in a punctate pattern [Source:SGD;Acc:S000006352]
YJR085C	2119.78	-0.2104	0.0432721	-4.86225	1.16e-06	7.46e-06		Protein of unknown function; GFP-fusion protein is induced in response to the DNA-damaging agent MMS; the authentic, non-tagged protein is detected in highly purified mitochondria in high-throughput studies; protein abundance increases in response to DNA replication stress [Source:SGD;Acc:S000003845]
YNR020C	1171.81	0.309336	0.0636544	4.85961	1.18e-06	7.56e-06	ATP23	Putative metalloprotease of the mitochondrial inner membrane; required for processing of Atp6p; has an additional role in assembly of the F0 sector of the F1F0 ATP synthase complex; substrate of the Mia40p-Erv1p disulfide relay system, and folding is assisted by Mia40p [Source:SGD;Acc:S000005303]
YPR133W-A	1026.84	0.302262	0.0622112	4.85864	1.18e-06	7.59e-06	TOM5	Component of the TOM (translocase of outer membrane) complex; responsible for recognition and initial import of all mitochondrially directed proteins; involved in transfer of precursors from the Tom70p and Tom20p receptors to the Tom40p pore [Source:SGD;Acc:S000006433]
YLR099C	1143.35	-0.31003	0.063823	-4.85765	1.19e-06	7.62e-06	ICT1	Lysophosphatidic acid acyltransferase; responsible for enhanced phospholipid synthesis during organic solvent stress; null displays increased sensitivity to Calcofluor white; highly expressed during organic solvent stress; ICT1 has a paralog, ECM18, that arose from the whole genome duplication [Source:SGD;Acc:S000004089]
YBR111C	1556.81	-0.242385	0.0499354	-4.85397	1.21e-06	7.75e-06	YSA1	Nudix hydrolase family member with ADP-ribose pyrophosphatase activity; shown to metabolize O-acetyl-ADP-ribose to AMP and acetylated ribose 5'-phosphate [Source:SGD;Acc:S000000315]
YEL063C	2677.36	0.208044	0.0428678	4.85316	1.22e-06	7.77e-06	CAN1	Plasma membrane arginine permease; requires phosphatidyl ethanolamine (PE) for localization, exclusively associated with lipid rafts; mutation confers canavanine resistance; CAN1 has a paralog, ALP1, that arose from the whole genome duplication [Source:SGD;Acc:S000000789]
YPL013C	2224.16	0.251075	0.051742	4.85244	1.22e-06	7.79e-06	MRPS16	Mitochondrial ribosomal protein of the small subunit [Source:SGD;Acc:S000005934]
YBR195C	514.768	-0.337639	0.0696025	-4.85096	1.23e-06	7.85e-06	MSI1	Subunit of chromatin assembly factor I (CAF-1); chromatin assembly by CAF-1 affects multiple processes including silencing at telomeres, mating type loci, and rDNA; maintenance of kinetochore structure; deactivation of DNA damage checkpoint after DNA repair; chromatin dynamics during transcription; and repression of divergent noncoding transcription; Msi1p localizes to nucleus and cytoplasm and i…
YPL257W	340.632	-0.435029	0.0897788	-4.84556	1.26e-06	8.05e-06		Putative protein of unknown function; homozygous diploid deletion strain exhibits low budding index; physically interacts with Hsp82p; YPL257W is not an essential gene [Source:SGD;Acc:S000006178]
YHR015W	235.452	0.453627	0.0936384	4.84445	1.27e-06	8.09e-06	MIP6	Putative RNA-binding protein; interacts with Mex67p, which is a component of the nuclear pore involved in nuclear mRNA export; MIP6 has a paralog, PES4, that arose from the whole genome duplication [Source:SGD;Acc:S000001057]
YDR358W	1285.76	-0.322077	0.0666064	-4.83552	1.33e-06	8.45e-06	GGA1	Golgi-localized protein with homology to gamma-adaptin; interacts with and regulates Arf1p and Arf2p in a GTP-dependent manner in order to facilitate traffic through the late Golgi; GGA1 has a paralog, GGA2, that arose from the whole genome duplication [Source:SGD;Acc:S000002766]
YDR030C	381.523	-0.369886	0.0765339	-4.83297	1.35e-06	8.55e-06	RAD28	Protein involved in DNA repair; related to the human CSA protein that is involved in transcription-coupled repair nucleotide excision repair [Source:SGD;Acc:S000002437]
YLR382C	1647.55	0.245628	0.0508696	4.82857	1.38e-06	8.74e-06	NAM2	Mitochondrial leucyl-tRNA synthetase; also has a direct role in splicing of several mitochondrial group I introns; indirectly required for mitochondrial genome maintenance [Source:SGD;Acc:S000004374]
YNL030W	4719.08	0.216998	0.04496	4.82645	1.39e-06	8.82e-06	HHF2	Histone H4; core histone protein required for chromatin assembly and chromosome function; one of two identical histone proteins (see also HHF1); contributes to telomeric silencing; N-terminal domain involved in maintaining genomic integrity [Source:SGD;Acc:S000004975]
YGR031W	2138.2	0.221645	0.0459476	4.82387	1.41e-06	8.93e-06	IMO32	Conserved mitochondrial protein of unknown function; processed by both mitochondrial processing peptidase and mitochondrial octapeptidyl aminopeptidase; gene contains the nested antisense gene NAG1 [Source:SGD;Acc:S000003263]
YLR259C	18912.2	0.221153	0.0458717	4.82112	1.43e-06	9.04e-06	HSP60	Tetradecameric mitochondrial chaperonin; required for ATP-dependent folding of precursor polypeptides and complex assembly; prevents aggregation and mediates protein refolding after heat shock; role in mtDNA transmission; phosphorylated [Source:SGD;Acc:S000004249]
YDR099W	7623.21	-0.224257	0.0465298	-4.81963	1.44e-06	9.1e-06	BMH2	14-3-3 protein, minor isoform; controls proteome at post-transcriptional level, binds proteins and DNA, involved in regulation of many processes including exocytosis, vesicle transport, Ras/MAPK signaling, and rapamycin-sensitive signaling; protein increases in abundance and relative distribution to the nucleus increases upon DNA replication stress; BMH2 has a paralog, BMH1, that arose from the w…
YIR014W	448.238	-0.359133	0.0746944	-4.80804	1.52e-06	9.63e-06		Putative protein of unknown function; green fluorescent protein (GFP)-fusion protein localizes to the vacuole; expression directly regulated by the metabolic and meiotic transcriptional regulator Ume6p; YIR014W is a non-essential gene [Source:SGD;Acc:S000001453]
YLR036C	124.669	0.649117	0.135048	4.80657	1.54e-06	9.69e-06		Putative protein predicted to have transmembrane domains; interacts with HSP90 by yeast two-hybrid analysis; YLR036C is not an essential protein [Source:SGD;Acc:S000004026]
YDL024C	242.483	-0.464591	0.0967783	-4.80057	1.58e-06	9.98e-06	DIA3	Protein of unknown function; involved in invasive and pseudohyphal growth [Source:SGD;Acc:S000002182]
YDL019C	2328.88	-0.299844	0.0624813	-4.79893	1.6e-06	1.01e-05	OSH2	Member of an oxysterol-binding protein family with seven members; in S. cerevisiae, family members have overlapping, redundant functions in sterol metabolism and collectively perform a function essential for viability; OSH2 has a paralog, SWH1, that arose from the whole genome duplication [Source:SGD;Acc:S000002177]
YJL143W	2282.81	0.221137	0.0461083	4.79604	1.62e-06	1.02e-05	TIM17	Essential component of the TIM23 complex; with Tim23p, contributes to the architecture and function of the import channel; may link the import motor to the core Translocase of the Inner Mitochondrial membrane (TIM23 complex) [Source:SGD;Acc:S000003679]
YJR076C	2629.42	0.218317	0.0455417	4.79377	1.64e-06	1.03e-05	CDC11	Component of the septin ring that is required for cytokinesis; septins are GTP-binding proteins that assemble into rod-like hetero-oligomers that can associate with other rods to form filaments; septin rings at the mother-bud neck act as scaffolds for recruiting cell division factors and as barriers to prevent diffusion of specific proteins between mother and daughter cells [Source:SGD;Acc:S00000…
YLR446W	334.778	-0.415343	0.0866582	-4.79289	1.64e-06	1.03e-05		Putative hexokinase; transcript is upregulated during sporulation and the unfolded protein response; YLR446W is not an essential gene [Source:SGD;Acc:S000004438]
YOL076W	701.353	0.333923	0.0697655	4.78636	1.7e-06	1.07e-05	MDM20	Non-catalytic subunit of the NatB N-terminal acetyltransferase; NatB catalyzes N-acetylation of proteins with specific N-terminal sequences; involved in mitochondrial inheritance and actin assembly [Source:SGD;Acc:S000005436]
YGR215W	1808.93	0.218845	0.0457358	4.78497	1.71e-06	1.07e-05	RSM27	Mitochondrial ribosomal protein of the small subunit [Source:SGD;Acc:S000003447]
YBL060W	911.258	0.260875	0.0545237	4.78462	1.71e-06	1.07e-05	YEL1	Guanine nucleotide exchange factor specific for Arf3p; localized to the bud neck and tip; required for localization of Arf3p to the bud neck and tip [Source:SGD;Acc:S000000156]
YDR171W	20249.7	-0.286024	0.0598015	-4.78289	1.73e-06	1.08e-05	HSP42	Small heat shock protein (sHSP) with chaperone activity; forms barrel-shaped oligomers that suppress unfolded protein aggregation; involved in cytoskeleton reorganization after heat shock; protein abundance increases and forms cytoplasmic foci in response to DNA replication stress [Source:SGD;Acc:S000002578]
YDL115C	2089.73	-0.219476	0.0458882	-4.78285	1.73e-06	1.08e-05	IWR1	RNA polymerase II transport factor, conserved from yeast to humans; also has a role in transporting RNA polymerase III into the nucleus; interacts with most of the RNAP II subunits; nucleo-cytoplasmic shuttling protein; deletion causes hypersensitivity to K1 killer toxin; protein increases in abundance and relocalizes from nucleus to cytoplasm upon DNA replication stress [Source:SGD;Acc:S00000227…
snR68	181.137	0.752283	0.157385	4.7799	1.75e-06	1.1e-05		C/D box small nucleolar RNA (snoRNA); guides 2'-O-methylation of large subunit (LSU) rRNA at position A2640 [Source:SGD;Acc:S000006459]
YFL066C	128.119	-0.62862	0.131571	-4.77779	1.77e-06	1.11e-05		Helicase-like protein encoded within the telomeric Y' element; induced by treatment with 8-methoxypsoralen and UVA irradiation [Source:SGD;Acc:S000001828]
YBL078C	1988.17	-0.316504	0.0662758	-4.77556	1.79e-06	1.12e-05	ATG8	Component of autophagosomes and Cvt vesicles; regulator of Atg1p, targets it to autophagosomes; binds the Atg1p-Atg13p complex, triggering its vacuolar degradation; unique ubiquitin-like protein whose conjugation target is lipid phosphatidylethanolamine (PE); Atg8p-PE is anchored to membranes, is involved in phagophore expansion, and may mediate membrane fusion during autophagosome formation; dec…
YKR075C	1673.73	0.280409	0.0587578	4.77229	1.82e-06	1.13e-05		Protein of unknown function; similar to Reg1p; expression regulated by glucose and Rgt1p; GFP-fusion protein is induced in response to the DNA-damaging agent MMS; YKR075C has a paralog, YOR062C, that arose from the whole genome duplication [Source:SGD;Acc:S000001783]
YLL027W	2653.82	0.244035	0.0511563	4.77038	1.84e-06	1.14e-05	ISA1	Protein required for maturation of mitochondrial [4Fe-4S] proteins; functions in a complex with Isa2p and possibly Iba57p; isa1 deletion causes loss of mitochondrial DNA and respiratory deficiency; depletion reduces growth on nonfermentable carbon sources; functional ortholog of bacterial A-type ISC proteins [Source:SGD;Acc:S000003950]
YDL012C	1518.75	0.21958	0.0460423	4.76909	1.85e-06	1.15e-05		Tail-anchored plasma membrane protein with a conserved CYSTM module; possibly involved in response to stress; may contribute to non-homologous end-joining (NHEJ) based on ydl012c htz1 double null phenotype; YDL012C has a paralog, YBR016W, that arose from the whole genome duplication [Source:SGD;Acc:S000002170]
YNR057C	468.22	0.366759	0.0769632	4.76538	1.88e-06	1.17e-05	BIO4	Dethiobiotin synthetase; catalyzes the third step in the biotin biosynthesis pathway; BIO4 is in a cluster of 3 genes (BIO3, BIO4, and BIO5) that mediate biotin synthesis; BIO3 and BIO4 were acquired by horizontal gene transfer (HGT) from bacteria; expression appears to be repressed at low iron levels [Source:SGD;Acc:S000005340]
YIL047C	1518.44	0.320712	0.0673055	4.76502	1.89e-06	1.17e-05	SYG1	Plasma membrane protein of unknown function; truncation and overexpression suppresses lethality of G-alpha protein deficiency [Source:SGD;Acc:S000001309]
YDR393W	1094.92	0.270879	0.0568693	4.76319	1.91e-06	1.18e-05	SHE9	Protein required for normal mitochondrial morphology; mitochondrial inner membrane protein; may be involved in fission of the inner membrane; forms a homo-oligomeric complex [Source:SGD;Acc:S000002801]
YGL106W	2912.6	0.215316	0.0452329	4.76017	1.93e-06	1.19e-05	MLC1	Essential light chain for Myo1p; light chain for Myo2p; stabilizes Myo2p by binding to the neck region; interacts with Myo1p, Iqg1p, and Myo2p to coordinate formation and contraction of the actomyosin ring with targeted membrane deposition [Source:SGD;Acc:S000003074]
YOR352W	798.058	-0.31051	0.0652276	-4.76041	1.93e-06	1.19e-05	TFB6	Subunit of TFIIH complex; facilities dissociation of the Ssl2p helices from TFIIH; expression levels regulated by Arg5,6p; green fluorescent protein (GFP)-fusion protein localizes to the cytoplasm and nucleus [Source:SGD;Acc:S000005879]
YDR330W	2160.86	-0.196954	0.0413616	-4.76176	1.92e-06	1.19e-05	UBX5	UBX domain-containing protein that interacts with Cdc48p; ubiquitin regulatory X is also known as UBX [Source:SGD;Acc:S000002738]
YOL023W	1274.36	0.241705	0.0508008	4.7579	1.96e-06	1.21e-05	IFM1	Mitochondrial translation initiation factor 2 [Source:SGD;Acc:S000005383]
YDR061W	1694.8	0.249768	0.0525017	4.75734	1.96e-06	1.21e-05		Protein with similarity to ABC transporter family members; lacks predicted membrane-spanning regions; transcriptionally activated by Yrm1p along with genes involved in multidrug resistance [Source:SGD;Acc:S000002468]
YJL088W	3976.89	-0.189823	0.039992	-4.74653	2.07e-06	1.27e-05	ARG3	Ornithine carbamoyltransferase; also known as carbamoylphosphate:L-ornithine carbamoyltransferase; catalyzes the biosynthesis of the arginine precursor citrulline [Source:SGD;Acc:S000003624]
YBR244W	261.209	-0.444978	0.0937771	-4.74506	2.08e-06	1.28e-05	GPX2	Phospholipid hydroperoxide glutathione peroxidase; protects cells from phospholipid hydroperoxides and nonphospholipid peroxides during oxidative stress; induced by glucose starvation; protein abundance increases in response to DNA replication stress [Source:SGD;Acc:S000000448]
YJL024C	1754.35	0.22655	0.0477759	4.74192	2.12e-06	1.3e-05	APS3	Small subunit of the clathrin-associated adaptor complex AP-3; involved in vacuolar protein sorting; related to the sigma subunit of the mammalian clathrin AP-3 complex; suppressor of loss of casein kinase 1 function; protein abundance increases in response to DNA replication stress [Source:SGD;Acc:S000003561]
YPL135W	6958.31	0.262956	0.0554853	4.73919	2.15e-06	1.31e-05	ISU1	Conserved protein of the mitochondrial matrix; performs a scaffolding function during assembly of iron-sulfur clusters, interacts physically and functionally with yeast frataxin (Yfh1p); isu1 isu2 double mutant is inviable; ISU1 has a paralog, ISU2, that arose from the whole genome duplication [Source:SGD;Acc:S000006056]
YPL263C	1150.63	0.299088	0.0630983	4.74003	2.14e-06	1.31e-05	KEL3	Cytoplasmic protein of unknown function [Source:SGD;Acc:S000006184]
YDL202W	1359.48	0.278628	0.0587853	4.73976	2.14e-06	1.31e-05	MRPL11	Mitochondrial ribosomal protein of the large subunit; localizes to vacuole in response to H2O2 [Source:SGD;Acc:S000002361]
YBL059W	934.138	0.249744	0.0527061	4.73842	2.15e-06	1.32e-05		Putative protein of unknown function; the authentic, non-tagged protein is detected in highly purified mitochondria in high-throughput studies; YBL059W has a paralog, YER093C-A, that arose from the whole genome duplication [Source:SGD;Acc:S000000155]
YBR199W	3576.64	-0.216961	0.045807	-4.73642	2.18e-06	1.33e-05	KTR4	Putative mannosyltransferase involved in protein glycosylation; member of the KRE2/MNT1 mannosyltransferase family of type II membrane proteins with a short cytoplasmic N-terminus, a membrane-spanning region and a highly conserved catalytic lumenal domain [Source:SGD;Acc:S000000403]
YPL109C	1261.47	-0.291827	0.0616338	-4.73486	2.19e-06	1.34e-05		Putative protein of unknown function; the authentic, non-tagged protein is detected in highly purified mitochondria in high-throughput studies [Source:SGD;Acc:S000006030]
YBR073W	2305.5	0.206233	0.0435792	4.73238	2.22e-06	1.35e-05	RDH54	DNA-dependent ATPase; DNA recombination/repair translocase, supercoils DNA and promotes DNA strand opening; stimulates strand exchange by modifying dsDNA topology; involved in recombinational repair of DNA double-strand breaks (DSBs) during mitosis and meiosis; phosphorylated in Mec1p-, Rad53p-dependent way in response to one DSB; contributes to remodelling of nucleosomes; proposed to be involved…
YOL029C	347.43	0.370864	0.0784103	4.72979	2.25e-06	1.37e-05		Putative protein of unknown function; identified as interacting with Hsc82p and Hsp82p in high-throughput two-hybrid screens [Source:SGD;Acc:S000005389]
YJR126C	2471.84	-0.242875	0.0515062	-4.71545	2.41e-06	1.47e-05	VPS70	Protein of unknown function involved in vacuolar protein sorting [Source:SGD;Acc:S000003887]
YHR142W	1178.73	0.252107	0.0534933	4.71288	2.44e-06	1.48e-05	CHS7	Protein of unknown function; may be involved in chitin biosynthesis by regulation of Chs3p export from the ER; relocalizes from bud neck to ER upon DNA replication stress [Source:SGD;Acc:S000001184]
YKR039W	3895.12	-0.270785	0.0574447	-4.71383	2.43e-06	1.48e-05	GAP1	General amino acid permease; Gap1p senses the presence of amino acid substrates to regulate localization to the plasma membrane when needed; essential for invasive growth [Source:SGD;Acc:S000001747]
YJR112W-A	930.878	0.277655	0.0588987	4.71411	2.43e-06	1.48e-05		Putative protein of unknown function; identified based on homology to <i>Ashbya gossypii</i> [Source:SGD;Acc:S000028513]
YGR220C	1516.6	0.301259	0.0639577	4.71029	2.47e-06	1.5e-05	MRPL9	Mitochondrial ribosomal protein of the large subunit [Source:SGD;Acc:S000003452]
YNR029C	1149.31	-0.228442	0.0485107	-4.7091	2.49e-06	1.51e-05		Putative protein of unknown function; deletion confers reduced fitness in saline [Source:SGD;Acc:S000005312]
YJR089W	1322.02	-0.238381	0.0506548	-4.70599	2.53e-06	1.53e-05	BIR1	Subunit of chromosomal passenger complex (CPC); CPC is comprised of Ipl1p-Sli15p-Bir1p-Nbl1p and regulates chromosome segregation; required for chromosome bi-orientation and for spindle assembly checkpoint activation upon reduced sister kinetochore tension; relative distribution to shortened microtubules increases upon DNA replication stress; sumoylated in an Mms21p-dependent manner; human surviv…
snR82	183.938	0.624715	0.132806	4.70396	2.55e-06	1.54e-05		H/ACA box small nucleolar RNA (snoRNA); guides pseudouridylation of large subunit (LSU) rRNA at positions U1110, U2349, and U2351 [Source:SGD;Acc:S000028467]
YLR112W	146.894	0.601532	0.127953	4.70118	2.59e-06	1.56e-05		Dubious open reading frame; unlikely to encode a functional protein, based on available experimental and comparative sequence data [Source:SGD;Acc:S000004102]
YCR073C	349.809	0.385578	0.0820621	4.69861	2.62e-06	1.58e-05	SSK22	MAP kinase kinase kinase of HOG1 mitogen-activated signaling pathway; functionally redundant with Ssk2p; interacts with and is activated by Ssk1p; phosphorylates Pbs2p; SSK22 has a paralog, SSK2, that arose from the whole genome duplication [Source:SGD;Acc:S000000669]
YMR069W	138.524	0.629896	0.134182	4.69433	2.67e-06	1.61e-05	NAT4	N alpha-acetyl-transferase; involved in acetylation of the N-terminal residues of histones H4 and H2A [Source:SGD;Acc:S000004673]
YJL083W	309.993	-0.404909	0.0863014	-4.6918	2.71e-06	1.63e-05	TAX4	EH domain-containing protein; involved in regulating phosphatidylinositol 4,5-bisphosphate levels and autophagy; Irs4p and Tax4p bind and activate the PtdIns phosphatase Inp51p; Irs4p and Tax4p are involved in localizing Atg17p to the PAS; TAX4 has a paralog, IRS4, that arose from the whole genome duplication [Source:SGD;Acc:S000003619]
YMR164C	823.177	-0.270492	0.0576598	-4.69117	2.72e-06	1.64e-05	MSS11	Transcription factor; involved in regulation of invasive growth and starch degradation; controls the activation of FLO11 and STA2 in response to nutritional signals; forms a heterodimer with Flo8p that interacts with the Swi/Snf complex during transcriptional activation of FLO1, FLO11, and STA1 [Source:SGD;Acc:S000004774]
YJL121C	2301.3	0.236967	0.0505759	4.68537	2.79e-06	1.68e-05	RPE1	D-ribulose-5-phosphate 3-epimerase; catalyzes a reaction in the non-oxidative part of the pentose-phosphate pathway; mutants are sensitive to oxidative stress [Source:SGD;Acc:S000003657]
YIL062C	1461.72	-0.258417	0.0552631	-4.67612	2.92e-06	1.76e-05	ARC15	Subunit of the ARP2/3 complex; ARP2/3 is required for the motility and integrity of cortical actin patches; has mRNA binding activity [Source:SGD;Acc:S000001324]
YNR015W	914.202	0.290981	0.0622663	4.67317	2.97e-06	1.78e-05	SMM1	Dihydrouridine synthase; member of a family of dihydrouridine synthases including Dus1p, Smm1p, Dus3p, and Dus4p; modifies uridine residues at position 20 of cytoplasmic tRNAs [Source:SGD;Acc:S000005298]
YGL125W	3176.55	-0.213388	0.045724	-4.66687	3.06e-06	1.83e-05	MET13	Major isozyme of methylenetetrahydrofolate reductase; catalyzes the reduction of 5,10-methylenetetrahydrofolate to 5-methyltetrahydrofolate in the methionine biosynthesis pathway [Source:SGD;Acc:S000003093]
YOR052C	4256.08	-0.246947	0.0529286	-4.66566	3.08e-06	1.84e-05	TMC1	AN1-type zinc finger protein of unknown function; may protect cells from trivalent metalloid induced proteotoxicity; contains a PACE promoter element, a transcriptional profile similar to CUZ1 and RPN2, and decreased expression in an RPN4 mutant; induced by nitrogen limitation and weak acid; ortholog of human AIRAP, which stimulates proteasome activity in response to arsenic; protein abundance in…
YDR258C	15313.7	0.273827	0.0587679	4.65946	3.17e-06	1.9e-05	HSP78	Oligomeric mitochondrial matrix chaperone; cooperates with Ssc1p in mitochondrial thermotolerance after heat shock; able to prevent the aggregation of misfolded proteins as well as resolubilize protein aggregates [Source:SGD;Acc:S000002666]
YDR441C	887.717	-0.293792	0.0631303	-4.65374	3.26e-06	1.95e-05	APT2	Potential adenine phosphoribosyltransferase; encodes a protein with similarity to adenine phosphoribosyltransferase, but artificially expressed protein exhibits no enzymatic activity; APT2 has a paralog, APT1, that arose from the whole genome duplication [Source:SGD;Acc:S000002849]
YJL051W	774.681	0.308737	0.0663861	4.65063	3.31e-06	1.98e-05	IRC8	Bud tip localized protein of unknown function; mRNA is targeted to the bud by a She2p dependent transport system; mRNA is cell cycle regulated via Fkh2p, peaking in G2/M phase; null mutant displays increased levels of spontaneous Rad52p foc [Source:SGD;Acc:S000003587]
YDL119C	470.258	0.343939	0.0740136	4.64697	3.37e-06	2.01e-05		Putative mitochondrial transport protein; GFP-fusion protein is induced in response to the DNA-damaging agent MMS; the authentic, non-tagged protein is detected in purified mitochondria [Source:SGD;Acc:S000002277]
YDR158W	4074.9	-0.255922	0.0550928	-4.6453	3.4e-06	2.02e-05	HOM2	Aspartic beta semi-aldehyde dehydrogenase; catalyzes the second step in the common pathway for methionine and threonine biosynthesis; expression regulated by Gcn4p and the general control of amino acid synthesis [Source:SGD;Acc:S000002565]
YPL196W	1162.51	-0.269658	0.0580429	-4.64584	3.39e-06	2.02e-05	OXR1	Protein of unknown function required for oxidative damage resistance; required for normal levels of resistance to oxidative damage; null mutants are sensitive to hydrogen peroxide; member of a conserved family of proteins found in eukaryotes [Source:SGD;Acc:S000006117]
YGL222C	464.023	0.353609	0.0761611	4.6429	3.44e-06	2.04e-05	EDC1	RNA-binding protein that activates mRNA decapping directly; binds to mRNA substrate and enhances activity of decapping proteins Dcp1p and Dcp2p; has a role in translation during heat stress; protein becomes more abundant and forms cytoplasmic foci in response to DNA replication stress; EDC1 has a paralog, EDC2, that arose from the whole genome duplication [Source:SGD;Acc:S000003190]
YER042W	1361.02	-0.255565	0.0550423	-4.64305	3.43e-06	2.04e-05	MXR1	Methionine-S-sulfoxide reductase; involved in the response to oxidative stress; protects iron-sulfur clusters from oxidative inactivation along with MXR2; involved in the regulation of lifespan; reduced activity of human homolog implicated in Alzheimer disease [Source:SGD;Acc:S000000844]
YML053C	1295.09	-0.233844	0.0503726	-4.64229	3.45e-06	2.05e-05		Putative protein of unknown function; green fluorescent protein (GFP)-fusion protein localizes to the cytoplasm and the nucleus; overexpression causes a cell cycle delay or arrest; YML053C is not an essential gene [Source:SGD;Acc:S000004517]
YDL133W	990.921	-0.273895	0.0591893	-4.62744	3.7e-06	2.2e-05	SRF1	Regulator of phospholipase D (Spo14p); interacts with Spo14p and regulates its catalytic activity; capable of buffering the toxicity of C16:0 platelet activating factor, a lipid that accumulates intraneuronally in Alzheimer's patients [Source:SGD;Acc:S000002291]
YBL059C-A	969.275	0.30651	0.0662642	4.62557	3.74e-06	2.22e-05	CMC2	Protein involved in respiratory chain complex assembly or maintenance; protein of the mitochondrial intermembrane space; contains twin Cx9C motifs that can form coiled coil-helix-coiled-coil helix fold [Source:SGD;Acc:S000007488]
YKL168C	694.143	-0.274891	0.0594527	-4.62368	3.77e-06	2.23e-05	KKQ8	Putative serine/threonine protein kinase with unknown cellular role; KKQ8 has a paralog, HAL5, that arose from the whole genome duplication [Source:SGD;Acc:S000001651]
YCL033C	830.132	-0.293326	0.0634307	-4.62434	3.76e-06	2.23e-05	MXR2	Methionine-R-sulfoxide reductase; involved in the response to oxidative stress; protects iron-sulfur clusters from oxidative inactivation along with MXR1; involved in the regulation of lifespan [Source:SGD;Acc:S000000538]
YPR133C	3269.67	-0.203146	0.0439695	-4.62016	3.83e-06	2.27e-05	SPN1	Protein involved in RNA polymerase II transcription; is constitutively recruited to the CYC1 promoter and is required for recruitment of chromatin remodeling factors for the expression of CYC1 gene; interacts genetically or physically with RNAP II, TBP, TFIIS, and chromatin remodelling factors; central domain highly conserved throughout eukaryotes; mutations confer an Spt- phenotype [Source:SGD;A…
YLR293C	2844.19	0.30194	0.0653934	4.61729	3.89e-06	2.29e-05	GSP1	Ran GTPase; GTP binding protein (mammalian Ranp homolog) involved in the maintenance of nuclear organization, RNA processing and transport; regulated by Srm1p, Rna1p, Yrb1p, Yrb2p, Yrp4p, Yrb30p, Cse1p and Kap95p; GSP1 has a paralog, GSP2, that arose from the whole genome duplication [Source:SGD;Acc:S000004284]
YMR129W	1369.15	0.215871	0.0467526	4.61731	3.89e-06	2.29e-05	POM152	Glycoprotein subunit of transmembrane ring of nuclear pore complex; contributes to nucleocytoplasmic transport, nuclear pore complex (NPC) biogenesis and spindle pole body duplication; homologous to human NUP210 [Source:SGD;Acc:S000004736]
YDR148C	9907.7	0.208254	0.0451223	4.61533	3.92e-06	2.31e-05	KGD2	Dihydrolipoyl transsuccinylase; component of the mitochondrial alpha-ketoglutarate dehydrogenase complex, which catalyzes the oxidative decarboxylation of alpha-ketoglutarate to succinyl-CoA in the TCA cycle; phosphorylated [Source:SGD;Acc:S000002555]
YGL227W	1286.12	-0.334098	0.072384	-4.61564	3.92e-06	2.31e-05	VID30	Central component of GID Complex, involved in FBPase degradation; interacts strongly with Gid8p to serve as a scaffold for other GID Complex subunits; contains SPRY domain and 3 domains that are also found in Gid8p - LisH, CTLH, and CRA; required for association of Vid vesicles and actin patches in vacuole import and degradation pathway; shifts the balance of nitrogen metabolism toward glutamate …
YCR003W	1435.17	0.262128	0.0568108	4.61405	3.95e-06	2.32e-05	MRPL32	Mitochondrial ribosomal protein of the large subunit; protein abundance increases in response to DNA replication stress [Source:SGD;Acc:S000000596]
YOL122C	1284	0.221126	0.0479321	4.61331	3.96e-06	2.33e-05	SMF1	Divalent metal ion transporter; broad specificity for di-valent and tri-valent metals; post-translationally regulated by levels of metal ions; member of the Nramp family of metal transport proteins [Source:SGD;Acc:S000005482]
YBR268W	894.414	0.278663	0.060421	4.61202	3.99e-06	2.34e-05	MRPL37	Mitochondrial ribosomal protein of the large subunit [Source:SGD;Acc:S000000472]
YKL096W	309.089	0.535861	0.116303	4.60748	4.08e-06	2.39e-05	CWP1	Cell wall mannoprotein that localizes to birth scars of daughter cells; linked to a beta-1,3- and beta-1,6-glucan heteropolymer through a phosphodiester bond; required for propionic acid resistance [Source:SGD;Acc:S000001579]
YNR060W	440.485	-0.396351	0.0860227	-4.60752	4.08e-06	2.39e-05	FRE4	Ferric reductase; reduces a specific subset of siderophore-bound iron prior to uptake by transporters; expression induced by low iron levels [Source:SGD;Acc:S000005343]
YDR002W	1565.21	0.23335	0.0506878	4.60367	4.15e-06	2.43e-05	YRB1	Ran GTPase binding protein; involved in nuclear protein import and RNA export, ubiquitin-mediated protein degradation during the cell cycle; shuttles between the nucleus and cytoplasm; is essential; homolog of human RanBP1 [Source:SGD;Acc:S000002409]
YJL068C	2141.83	-0.265141	0.0576325	-4.60055	4.21e-06	2.47e-05		Esterase that can function as an S-formylglutathione hydrolase; non-essential intracellular esterase; may be involved in the detoxification of formaldehyde, which can be metabolized to S-formylglutathione; similar to human esterase D [Source:SGD;Acc:S000003604]
YJL174W	5206.48	0.186712	0.0406018	4.5986	4.25e-06	2.48e-05	KRE9	Glycoprotein involved in cell wall beta-glucan assembly; null mutation leads to severe growth defects, aberrant multibudded morphology, and mating defects [Source:SGD;Acc:S000003710]
YBR295W	1158.79	-0.280324	0.0609575	-4.59867	4.25e-06	2.48e-05	PCA1	Cadmium transporting P-type ATPase; may also have a role in copper and iron homeostasis; stabilized by Cd binding, which prevents ubiquitination; S288C and other lab strains contain a G970R mutation which eliminates Cd transport function [Source:SGD;Acc:S000000499]
YHR007C-A	182.709	-0.51584	0.112192	-4.59785	4.27e-06	2.49e-05		Putative protein of unknown function; identified by expression profiling and mass spectrometry [Source:SGD;Acc:S000028830]
YOR317W	5399.17	-0.271002	0.059028	-4.59107	4.41e-06	2.57e-05	FAA1	Long chain fatty acyl-CoA synthetase; activates imported fatty acids with a preference for C12:0-C16:0 chain lengths; functions in long chain fatty acid import; accounts for most acyl-CoA synthetase activity; localized to lipid particles; involved in sphingolipid-to-glycerolipid metabolism; forms ER foci upon DNA replication stress; FAA1 has a paralog, FAA4, that arose from the whole genome dupli…
YMR064W	1430.83	0.264761	0.0577368	4.58565	4.53e-06	2.63e-05	AEP1	Protein required for expression of the mitochondrial OLI1 gene; mitochondrial OLI1 gene encodes subunit 9 of F1-F0 ATP synthase [Source:SGD;Acc:S000004668]
YNL097C	1040.49	-0.252733	0.0551112	-4.58588	4.52e-06	2.63e-05	PHO23	Component of the Rpd3L histone deacetylase complex; involved in transcriptional regulation of PHO5; affects termination of snoRNAs and cryptic unstable transcripts (CUTs); C-terminus has similarity to human candidate tumor suppressor p33(ING1) and its isoform ING3 [Source:SGD;Acc:S000005041]
YER059W	948.727	-0.261928	0.0571705	-4.58152	4.62e-06	2.68e-05	PCL6	Pho85p cyclin of the Pho80p subfamily; forms the major Glc8p kinase together with Pcl7p and Pho85p; involved in the control of glycogen storage by Pho85p; stabilized by Elongin C binding; PCL6 has a paralog, PCL7, that arose from the whole genome duplication [Source:SGD;Acc:S000000861]
YER011W	20.8172	-1.57016	0.344148	-4.56245	5.06e-06	2.94e-05	TIR1	Cell wall mannoprotein; expression is downregulated at acidic pH and induced by cold shock and anaerobiosis; abundance is increased in cells cultured without shaking; member of the Srp1p/Tip1p family of serine-alanine-rich proteins [Source:SGD;Acc:S000000813]
YMR226C	3580.66	0.196179	0.0430807	4.55376	5.27e-06	3.06e-05		NADP(+)-dependent serine dehydrogenase and carbonyl reductase; acts on serine, L-allo-threonine, and other 3-hydroxy acids; green fluorescent protein fusion protein localizes to the cytoplasm and nucleus; may interact with ribosomes, based on co-purification experiments [Source:SGD;Acc:S000004839]
YNL327W	5426.82	-0.194999	0.0428371	-4.55211	5.31e-06	3.08e-05	EGT2	Glycosylphosphatidylinositol (GPI)-anchored cell wall endoglucanase; required for proper cell separation after cytokinesis; expression is activated by Swi5p and tightly regulated in a cell cycle-dependent manner [Source:SGD;Acc:S000005271]
YPL097W	1629	0.24812	0.0545229	4.55075	5.35e-06	3.1e-05	MSY1	Mitochondrial tyrosyl-tRNA synthetase [Source:SGD;Acc:S000006018]
YLR110C	36407.8	0.201741	0.0443684	4.54695	5.44e-06	3.15e-05	CCW12	Cell wall mannoprotein; plays a role in maintenance of newly synthesized areas of cell wall; localizes to periphery of small buds, septum region of larger buds, and shmoo tip; CCW12 has a paralog, YDR134C, that arose from the whole genome duplication [Source:SGD;Acc:S000004100]
YGR207C	1395.09	0.226602	0.0498853	4.54246	5.56e-06	3.21e-05	CIR1	Mitochondrial protein that interacts with frataxin (Yfh1p); putative ortholog of mammalian electron transfer flavoprotein complex subunit ETF-beta; may have a role in oxidative stress response [Source:SGD;Acc:S000003439]
YDR207C	1607.45	-0.234842	0.0517065	-4.54182	5.58e-06	3.22e-05	UME6	Rpd3L histone deacetylase complex subunit; key transcriptional regulator of early meiotic genes; involved in chromatin remodeling and transcriptional repression via DNA looping; binds URS1 upstream regulatory sequence, couples metabolic responses to nutritional cues with initiation and progression of meiosis, forms complex with Ime1p [Source:SGD;Acc:S000002615]
YIR017C	3098.81	0.200012	0.0440424	4.54135	5.59e-06	3.23e-05	MET28	bZIP transcriptional activator in the Cbf1p-Met4p-Met28p complex; participates in the regulation of sulfur metabolism [Source:SGD;Acc:S000001456]
YNL231C	1467.56	0.225137	0.0496087	4.53825	5.67e-06	3.27e-05	PDR16	Phosphatidylinositol transfer protein (PITP); controlled by the multiple drug resistance regulator Pdr1p; localizes to lipid particles and microsomes; controls levels of various lipids, may regulate lipid synthesis; homologous to Pdr17p; protein abundance increases in response to DNA replication stress [Source:SGD;Acc:S000005175]
YMR305C	6313.92	0.231965	0.051114	4.53819	5.67e-06	3.27e-05	SCW10	Cell wall protein with similarity to glucanases; may play a role in conjugation during mating based on mutant phenotype and its regulation by Ste12p; SWC10 has a paralog, SCW4, that arose from the whole genome duplication [Source:SGD;Acc:S000004921]
YIL014C-A	1397.12	-0.291317	0.0642218	-4.53611	5.73e-06	3.3e-05		Putative protein of unknown function [Source:SGD;Acc:S000003536]
YDR529C	19312.1	0.188002	0.0414566	4.53491	5.76e-06	3.31e-05	QCR7	Subunit 7 of ubiquinol cytochrome-c reductase (Complex III); Complex III is a component of the mitochondrial inner membrane electron transport chain; oriented facing the mitochondrial matrix; N-terminus appears to play a role in complex assembly [Source:SGD;Acc:S000002937]
YJL060W	3097.24	0.170649	0.037663	4.53094	5.87e-06	3.37e-05	BNA3	Kynurenine aminotransferase; catalyzes formation of kynurenic acid from kynurenine; potential Cdc28p substrate [Source:SGD;Acc:S000003596]
YNL164C	801.244	-0.312579	0.069008	-4.5296	5.91e-06	3.39e-05	IBD2	Component of the BUB2-dependent spindle checkpoint pathway; interacts with Bfa1p and functions upstream of Bub2p and Bfa1p [Source:SGD;Acc:S000005108]
YPR165W	6762.51	-0.16127	0.0356091	-4.52891	5.93e-06	3.4e-05	RHO1	GTP-binding protein of the rho subfamily of Ras-like proteins; involved in establishment of cell polarity; regulates protein kinase C (Pkc1p) and the cell wall synthesizing enzyme 1,3-beta-glucan synthase (Fks1p and Gsc2p) [Source:SGD;Acc:S000006369]
YBR028C	1860.7	0.238603	0.0526923	4.52824	5.95e-06	3.4e-05	YPK3	AGC kinase; phosphorylated by cAMP-dependent protein kinase (PKA) in a TORC1-dependent manner [Source:SGD;Acc:S000000232]
YER023C-A	40.6392	1.09273	0.241265	4.52916	5.92e-06	3.4e-05		Dubious open reading frame; unlikely to encode a functional protein, based on available experimental and comparative sequence data; completely overlaps verified gene PRO3; identified by gene-trapping, microarray expression analysis, and genome-wide homology searching [Source:SGD;Acc:S000028622]
YOR040W	1345.63	-0.238246	0.0526288	-4.52691	5.99e-06	3.42e-05	GLO4	Mitochondrial glyoxalase II; catalyzes the hydrolysis of S-D-lactoylglutathione into glutathione and D-lactate; GLO4 has a paralog, GLO2, that arose from the whole genome duplication [Source:SGD;Acc:S000005566]
YNL274C	2627.87	-0.225961	0.04994	-4.52464	6.05e-06	3.46e-05	GOR1	Glyoxylate reductase; null mutation results in increased biomass after diauxic shift; the authentic, non-tagged protein is detected in highly purified mitochondria in high-throughput studies; protein abundance increases in response to DNA replication stress [Source:SGD;Acc:S000005218]
YOR321W	566.165	-0.331638	0.0733033	-4.52419	6.06e-06	3.46e-05	PMT3	Protein O-mannosyltransferase; transfers mannose residues from dolichyl phosphate-D-mannose to protein serine/threonine residues; acts in a complex with Pmt5p, can instead interact with Pmt1p in some conditions; antifungal drug target; PMT3 has a paralog, PMT2, that arose from the whole genome duplication [Source:SGD;Acc:S000005848]
YPR119W	786.545	0.284304	0.0629389	4.51714	6.27e-06	3.57e-05	CLB2	B-type cyclin involved in cell cycle progression; activates Cdc28p to promote the transition from G2 to M phase; accumulates during G2 and M, then targeted via a destruction box motif for ubiquitin-mediated degradation by the proteasome; CLB2 has a paralog, CLB1, that arose from the whole genome duplication [Source:SGD;Acc:S000006323]
YHR091C	2169.59	0.188441	0.0417146	4.51739	6.26e-06	3.57e-05	MSR1	Mitochondrial arginyl-tRNA synthetase; mutations in human ortholog are associated with pontocerebellar hypoplasia type 6; MSR1 has a paralog, YDR341C, that arose from the whole genome duplication [Source:SGD;Acc:S000001133]
YBL003C	1217.71	0.357254	0.0791514	4.51355	6.38e-06	3.63e-05	HTA2	Histone H2A; core histone protein required for chromatin assembly and chromosome function; one of two nearly identical (see also HTA1) subtypes; DNA damage-dependent phosphorylation by Mec1p facilitates DNA repair; acetylated by Nat4p [Source:SGD;Acc:S000000099]
YFR011C	3162.42	0.269884	0.0598264	4.51112	6.45e-06	3.66e-05	MIC19	Component of the MICOS complex; MICOS (formerly MINOS or MitOS) is a mitochondrial inner membrane complex that extends into the intermembrane space and has a role in the maintenance of crista junctions, inner membrane architecture, and formation of contact sites to the outer membrane; Mic19p is peripheral to the inner membrane [Source:SGD;Acc:S000001907]
YML100W	5285.36	-0.331156	0.0733988	-4.51174	6.43e-06	3.66e-05	TSL1	Large subunit of trehalose 6-phosphate synthase/phosphatase complex; Tps1p-Tps2p complex converts uridine-5'-diphosphoglucose and glucose 6-phosphate to trehalose; contributes to survival to acute lethal heat stress; mutant has aneuploidy tolerance; protein abundance increases in response to DNA replication stress; TSL1 has a paralog, TPS3, that arose from the whole genome duplication [Source:SGD…
YLR350W	2854.38	-0.262794	0.0582827	-4.50895	6.52e-06	3.7e-05	ORM2	Protein that mediates sphingolipid homeostasis; evolutionarily conserved, required for resistance to agents that induce unfolded protein response; Orm1p and Orm2p together control membrane biogenesis by coordinating lipid homeostasis with protein quality control; protein abundance increases in response to DNA replication stress; ORM2 has a paralog, ORM1, that arose from the whole genome duplicati…
YNR030W	1941.96	-0.239032	0.0530334	-4.50721	6.57e-06	3.72e-05	ALG12	Alpha-1,6-mannosyltransferase localized to the ER; responsible for the addition of the alpha-1,6 mannose to dolichol-linked Man7GlcNAc2, acts in the dolichol pathway for N-glycosylation [Source:SGD;Acc:S000005313]
YOR251C	1319.04	-0.216923	0.0481277	-4.50724	6.57e-06	3.72e-05	TUM1	Rhodanese domain sulfur transferase; accepts persulfite from Nfs1p and transfers it to Uba4p in the pathway for 2-thiolation of the wobble uridine base of tRNAs; also stimulates sulfur transfer by Nfs1p; may be mitochondrially localized [Source:SGD;Acc:S000005777]
YNL179C	443.17	0.335498	0.0744354	4.50723	6.57e-06	3.72e-05		Dubious open reading frame; unlikely to encode a functional protein, based on available experimental and comparative sequence data; not conserved in closely related Saccharomyces species; deletion in cyr1 mutant results in loss of stress resistance [Source:SGD;Acc:S000005123]
YLR392C	1018.79	-0.256316	0.0568882	-4.50562	6.62e-06	3.74e-05	ART10	Protein of unknown function that contains 2 PY motifs; ubiquinated by Rsp5p; overexpression confers resistance to arsenite; green fluorescent protein (GFP)-fusion protein localizes it to the cytoplasm; non-essential gene [Source:SGD;Acc:S000004384]
YDL190C	2316.11	0.225359	0.0500164	4.50569	6.62e-06	3.74e-05	UFD2	Ubiquitin chain assembly factor (E4); cooperates with a ubiquitin-activating enzyme (E1), a ubiquitin-conjugating enzyme (E2), and a ubiquitin protein ligase (E3) to conjugate ubiquitin to substrates; also functions as an E3 [Source:SGD;Acc:S000002349]
YFR014C	1542.84	-0.246447	0.0547409	-4.50206	6.73e-06	3.8e-05	CMK1	Calmodulin-dependent protein kinase; may play a role in stress response, many Ca++/calmodulin dependent phosphorylation substrates demonstrated in vitro, amino acid sequence similar to mammalian Cam Kinase II; CMK1 has a paralog, CMK2, that arose from the whole genome duplication [Source:SGD;Acc:S000001910]
YGR124W	4702.31	0.227801	0.0506755	4.49528	6.95e-06	3.91e-05	ASN2	Asparagine synthetase; catalyzes the synthesis of L-asparagine from L-aspartate in the asparagine biosynthetic pathway; ASN2 has a paralog, ASN1, that arose from the whole genome duplication [Source:SGD;Acc:S000003356]
YDR175C	1451.85	0.243403	0.0541406	4.49575	6.93e-06	3.91e-05	RSM24	Mitochondrial ribosomal protein of the small subunit [Source:SGD;Acc:S000002582]
YAR050W	121.082	-0.59624	0.132718	-4.49255	7.04e-06	3.96e-05	FLO1	Lectin-like protein involved in flocculation; cell wall protein that binds mannose chains on the surface of other cells, confers floc-forming ability that is chymotrypsin sensitive and heat resistant; FLO1 has a paralog, FLO5, that arose from a segmental duplication [Source:SGD;Acc:S000000084]
YJR122W	1613.59	0.23794	0.0529649	4.4924	7.04e-06	3.96e-05	IBA57	Protein involved in incorporating iron-sulfur clusters into proteins; mitochondrial matrix protein; involved in the incorporation of iron-sulfur clusters into mitochondrial aconitase-type proteins; activates the radical-SAM family members Bio2p and Lip5p; interacts with Ccr4p in the two-hybrid system [Source:SGD;Acc:S000003883]
YDL076C	944.996	-0.254293	0.05665	-4.48883	7.16e-06	4.02e-05	RXT3	Component of the Rpd3L histone deacetylase complex; involved in histone deacetylation; protein abundance increases in response to DNA replication stress [Source:SGD;Acc:S000002234]
YLR443W	857.325	0.260236	0.0579842	4.48805	7.19e-06	4.03e-05	ECM7	Putative integral membrane protein with a role in calcium uptake; non-essential protein; mutant has cell wall defects and Ca+ uptake deficiencies; transcription is induced under conditions of zinc deficiency [Source:SGD;Acc:S000004435]
YGR171C	971.328	0.292601	0.0651884	4.48854	7.17e-06	4.03e-05	MSM1	Mitochondrial methionyl-tRNA synthetase (MetRS); functions as a monomer in mitochondrial protein synthesis; functions similarly to cytoplasmic MetRS although the cytoplasmic form contains a zinc-binding domain not found in Msm1p [Source:SGD;Acc:S000003403]
YIL146C	1051.11	-0.258432	0.0576857	-4.48	7.46e-06	4.18e-05	ATG32	Mitochondrial outer membrane protein required to initiate mitophagy; recruits the autophagy adaptor protein Atg11p and the ubiquitin-like protein Atg8p to the mitochondrial surface to initiate mitophagy, the selective vacuolar degradation of mitochondria in response to starvation; can promote pexophagy when placed ectopically in the peroxisomal membrane; regulates mitophagy and ethanol production…
YKL046C	1889.82	0.201769	0.0450346	4.4803	7.45e-06	4.18e-05	DCW1	Putative mannosidase; GPI-anchored membrane protein required for cell wall biosynthesis in bud formation;homologous to Dfg5p [Source:SGD;Acc:S000001529]
YPR015C	311.509	-0.384234	0.0857788	-4.47935	7.49e-06	4.19e-05		Putative protein of unknown function; overexpression causes a cell cycle delay or arrest [Source:SGD;Acc:S000006219]
YER136W	4611.43	-0.1814	0.0405122	-4.47766	7.55e-06	4.22e-05	GDI1	GDP dissociation inhibitor; regulates vesicle traffic in secretory pathways by regulating the dissociation of GDP from the Sec4/Ypt/rab family of GTP binding proteins [Source:SGD;Acc:S000000938]
YML028W	9205.1	-0.206562	0.0461825	-4.47274	7.72e-06	4.31e-05	TSA1	Thioredoxin peroxidase; acts as both ribosome-associated and free cytoplasmic antioxidant; self-associates to form high-molecular weight chaperone complex under oxidative stress; chaperone activity essential for growth in zinc deficiency; required for telomere length maintenance; protein abundance increases, forms cytoplasmic foci during DNA replication stress; TSA1 has a paralog, TSA2, that aros…
YPR201W	46.2443	0.964222	0.21561	4.47206	7.75e-06	4.32e-05	ARR3	Plasma membrane metalloid/H+ antiporter; transports arsenite and antimonite; required for resistance to arsenic compounds; transcription is activated by Arr1p in the presence of arsenite [Source:SGD;Acc:S000006405]
YOR054C	2887.15	-0.23752	0.0531204	-4.47136	7.77e-06	4.33e-05	VHS3	Negative regulatory subunit of protein phosphatase 1 Ppz1p; involved in coenzyme A biosynthesis; subunit of the phosphopantothenoylcysteine decarboxylase (PPCDC; Cab3p, Sis2p, Vhs3p) complex and the CoA-Synthesizing Protein Complex (CoA-SPC: Cab2p, Cab3p, Cab4p, Cab5p, Sis2p and Vhs3p) [Source:SGD;Acc:S000005580]
YPL183W-A	665.673	0.297803	0.0666144	4.47054	7.8e-06	4.34e-05	RTC6	Protein involved in translation; mutants have defects in biogenesis of nuclear ribosomes; sequence similar to prokaryotic ribosomal protein L36, may be a mitochondrial ribosomal protein; protein abundance increases in response to DNA replication stress [Source:SGD;Acc:S000007224]
YML072C	2486.01	-0.209417	0.0468434	-4.47058	7.8e-06	4.34e-05	TCB3	Cortical ER protein involved in ER-plasma membrane tethering; one of 6 proteins (Ist2p, Scs2p, Scs22p, Tcb1p, Tcb2p, Tcb3p) that connect ER to the plasma membrane (PM) and regulate PM phosphatidylinositol-4-phosphate (PI4P) levels by controlling access of Sac1p phosphatase to its substrate PI4P in the PM; localized to the bud via specific mRNA transport; non-tagged protein detected in a phosphory…
YDR225W	3451.15	-0.25071	0.0561699	-4.46343	8.07e-06	4.48e-05	HTA1	Histone H2A; core histone protein required for chromatin assembly and chromosome function; one of two nearly identical subtypes (see also HTA2); DNA damage-dependent phosphorylation by Mec1p facilitates DNA repair; acetylated by Nat4p; N-terminally propionylated in vivo [Source:SGD;Acc:S000002633]
YBR240C	299.7	-0.407148	0.0912174	-4.46349	8.06e-06	4.48e-05	THI2	Transcriptional activator of thiamine biosynthetic genes; interacts with regulatory factor Thi3p to control expression of thiamine biosynthetic genes with respect to thiamine availability; acts together with Pdc2p to respond to thiaminediphosphate demand, possibly as related to carbon source availability; zinc finger protein of the Zn(II)2Cys6 type [Source:SGD;Acc:S000000444]
YAL028W	188.48	-0.497343	0.111558	-4.45818	8.27e-06	4.59e-05	FRT2	Tail-anchored ER membrane protein of unknown function; interacts with homolog Frt1p; promotes growth in conditions of high Na+, alkaline pH, or cell wall stress, possibly via a role in posttranslational translocation; potential Cdc28p substrate; FRT2 has a paralog, FRT1, that arose from the whole genome duplication [Source:SGD;Acc:S000000026]
YGL258W-A	37.7535	1.06106	0.238019	4.45786	8.28e-06	4.59e-05		Putative protein of unknown function [Source:SGD;Acc:S000007607]
YCR043C	310.048	0.368822	0.0828815	4.45	8.59e-06	4.76e-05		Putative protein of unknown function; green fluorescent protein (GFP)-fusion protein localizes to the Golgi apparatus; YCR043C is not an essential gene [Source:SGD;Acc:S000000639]
YIL009C-A	457.916	0.367594	0.0826474	4.44774	8.68e-06	4.8e-05	EST3	Component of the telomerase holoenzyme; involved in telomere replication [Source:SGD;Acc:S000006432]
YKL085W	8735.92	0.205961	0.046316	4.44687	8.71e-06	4.82e-05	MDH1	Mitochondrial malate dehydrogenase; catalyzes interconversion of malate and oxaloacetate; involved in the tricarboxylic acid (TCA) cycle; phosphorylated [Source:SGD;Acc:S000001568]
YLR294C	2607.07	0.234274	0.0527273	4.44312	8.87e-06	4.9e-05		Dubious open reading frame; unlikely to encode a functional protein, based on available experimental and comparative sequence data; partially overlaps the verified gene ATP14 [Source:SGD;Acc:S000004285]
YER179W	98.3963	-0.636499	0.143326	-4.4409	8.96e-06	4.94e-05	DMC1	Meiosis-specific recombinase required for repair of double-strand breaks; also required for pairing between homologous chromosomes; homolog of Rad51p and the bacterial RecA protein; binds ssDNA and dsDNA, forms helical filaments; stimulated by Rdh54p [Source:SGD;Acc:S000000981]
YMR109W	1733.35	-0.212309	0.0478461	-4.43734	9.11e-06	5.02e-05	MYO5	One of two type I myosin motors; contains proline-rich tail homology 2 (TH2) and SH3 domains; MYO5 deletion has little effect on growth, but myo3 myo5 double deletion causes severe defects in growth and actin cytoskeleton organization; MYO5 has a paralog, MYO3, that arose from the whole genome duplication [Source:SGD;Acc:S000004715]
YOL065C	413.769	-0.375154	0.0846012	-4.43438	9.23e-06	5.08e-05	INP54	Phosphatidylinositol 4,5-bisphosphate 5-phosphatase; role in secretion; localizes to the endoplasmic reticulum via the C-terminal tail; lacks the Sac1 domain and proline-rich region found in the other 3 INP proteins [Source:SGD;Acc:S000005426]
YER173W	779.078	-0.259923	0.0586134	-4.43453	9.23e-06	5.08e-05	RAD24	Checkpoint protein; involved in the activation of the DNA damage and meiotic pachytene checkpoints; subunit of a clamp loader that loads Rad17p-Mec3p-Ddc1p onto DNA; homolog of human and S. pombe Rad17 protein [Source:SGD;Acc:S000000975]
YGL097W	1132.08	0.237751	0.0536269	4.43343	9.27e-06	5.1e-05	SRM1	Nucleotide exchange factor for Gsp1p; localizes to the nucleus, required for nucleocytoplasmic trafficking of macromolecules; suppressor of the pheromone response pathway; potentially phosphorylated by Cdc28p [Source:SGD;Acc:S000003065]
YNL081C	1662.4	0.210619	0.0475411	4.43025	9.41e-06	5.17e-05	SWS2	Putative mitochondrial ribosomal protein of the small subunit; has similarity to E. coli S13 ribosomal protein; participates in controlling sporulation efficiency; localizes to vacuole in response to H2O2 [Source:SGD;Acc:S000005025]
YBR167C	457.742	-0.338865	0.0765156	-4.4287	9.48e-06	5.21e-05	POP7	Subunit of both RNase MRP and nuclear RNase P; forms a soluble heterodimer with Pop6p that binds P3 domain of RNase MRP and RNase P RNAs; RNase MRP cleaves pre-rRNA, while nuclear RNase P cleaves tRNA precursors to generate mature 5' ends and facilitates turnover of nuclear RNAs [Source:SGD;Acc:S000000371]
YAR073W	55.3639	0.882637	0.199559	4.42293	9.74e-06	5.34e-05	IMD1	Nonfunctional protein with homology to IMP dehydrogenase; blocked reading frame, located close to the telomere; not expressed at detectable levels; YAR073W and YAR075W comprise a continuous reading frame in most strains of S. cerevisiae; YAR073W/YAR075W together have a paralog, IMD2, that arose from a segmental duplication [Source:SGD;Acc:S000000095]
YER112W	2244.66	-0.212437	0.048051	-4.42107	9.82e-06	5.38e-05	LSM4	Lsm (Like Sm) protein; part of heteroheptameric complexes (Lsm2p-7p and either Lsm1p or 8p): cytoplasmic Lsm1p complex involved in mRNA decay; nuclear Lsm8p complex part of U6 snRNP and possibly involved in processing tRNA, snoRNA, and rRNA; forms cytoplasmic foci upon DNA replication stress [Source:SGD;Acc:S000000914]
YKL175W	2717.37	0.205574	0.0465604	4.41521	1.01e-05	5.53e-05	ZRT3	Vacuolar membrane zinc transporter; transports zinc from storage in the vacuole to the cytoplasm when needed; transcription is induced under conditions of zinc deficiency [Source:SGD;Acc:S000001658]
YML007W	6353.83	-0.174929	0.039697	-4.40661	1.05e-05	5.75e-05	YAP1	Basic leucine zipper (bZIP) transcription factor; required for oxidative stress tolerance; activated by H2O2 through the multistep formation of disulfide bonds and transit from the cytoplasm to the nucleus; Yap1p is degraded in the nucleus after the oxidative stress has passed; mediates resistance to cadmium; relative distribution to the nucleus increases upon DNA replication stress; YAP1 has a p…
YCR023C	545.037	0.343346	0.0779833	4.40282	1.07e-05	5.84e-05		Vacuolar membrane protein of unknown function; member of the multidrug resistance family; YCR023C is not an essential gene [Source:SGD;Acc:S000000617]
YOR286W	1333.29	0.246484	0.0559908	4.40223	1.07e-05	5.85e-05	RDL2	Protein with rhodanese activity; contains a rhodanese-like domain similar to Rdl1p, Uba4p, Tum1p, and Ych1p; overexpression causes a cell cycle delay; null mutant displays elevated frequency of mitochondrial genome loss [Source:SGD;Acc:S000005812]
YLR213C	275.649	-0.403645	0.0918395	-4.39511	1.11e-05	6.04e-05	CRR1	Putative glycoside hydrolase of the spore wall envelope; required for normal spore wall assembly, possibly for cross-linking between the glucan and chitosan layers; expressed during sporulation [Source:SGD;Acc:S000004203]
YIL102C-A	188.65	0.462661	0.105419	4.38877	1.14e-05	6.22e-05		Putative protein of unknown function; identified based on comparisons of the genome sequences of six Saccharomyces species [Source:SGD;Acc:S000113587]
YPL032C	2283.45	-0.225319	0.0513462	-4.38823	1.14e-05	6.23e-05	SVL3	Protein of unknown function; mutant phenotype suggests a potential role in vacuolar function; green fluorescent protein (GFP)-fusion protein localizes to the cell periphery, cytoplasm, bud, and bud neck; relocalizes from bud neck to cytoplasm upon DNA replication stress; SVL3 has a paralog, PAM1, that arose from the whole genome duplication [Source:SGD;Acc:S000005953]
YGR285C	5129.46	0.210139	0.0479315	4.38415	1.16e-05	6.34e-05	ZUO1	Ribosome-associated chaperone; zuotin functions in ribosome biogenesis and, in partnership with Ssz1p and SSb1/2, as a chaperone for nascent polypeptide chains; contains a DnaJ domain and functions as a J-protein partner for Ssb1p and Ssb2p [Source:SGD;Acc:S000003517]
YOL027C	4972.23	0.181306	0.0413938	4.38004	1.19e-05	6.45e-05	MDM38	Mitochondrial protein; forms a complex with Mba1p to facilitate recruitment of mRNA-specific translational activators to ribosomes; roles in protein export and K+/H+ exchange; human ortholog Letm1 implicated in Wolf-Hirschhorn syndrome [Source:SGD;Acc:S000005387]
YEL038W	263.65	0.421682	0.0963173	4.37805	1.2e-05	6.51e-05	UTR4	Protein with sequence similarity to acireductone synthases; involved in methionine salvage; found in both the cytoplasm and nucleus [Source:SGD;Acc:S000000764]
YOL097C	1393.94	0.217273	0.0496703	4.37431	1.22e-05	6.61e-05	WRS1	Cytoplasmic tryptophanyl-tRNA synthetase; aminoacylates tryptophanyl-tRNA [Source:SGD;Acc:S000005457]
YJL079C	7663.21	-0.240044	0.0548821	-4.37382	1.22e-05	6.62e-05	PRY1	Sterol binding protein involved in the export of acetylated sterols; secreted glycoprotein and member of the CAP protein superfamily (cysteine-rich secretory proteins (CRISP), antigen 5, and pathogenesis related 1 proteins); sterol export function is redundant with that of PRY2; may be involved in detoxification of hydrophobic compounds; PRY1 has a paralog, PRY2, that arose from the whole genome …
YER133W	3736.51	-0.203473	0.0465704	-4.36915	1.25e-05	6.76e-05	GLC7	Type 1 serine/threonine protein phosphatase catalytic subunit; cleavage and polyadenylation factor (CPF) component; involved in various processes including glycogen metabolism, sporulation, mitosis; accumulates at mating projections by interaction with Afr1p; interacts with many regulatory subunits; involved in regulation of the nucleocytoplasmic shuttling of Hxk2p; import into nucleus is inhibit…
YCL019W	385.412	0.42059	0.096304	4.36732	1.26e-05	6.81e-05		Retrotransposon TYA Gag and TYB Pol genes; transcribed/translated as one unit; polyprotein is processed to make a nucleocapsid-like protein (Gag), reverse transcriptase (RT), protease (PR), and integrase (IN); similar to retroviral genes [Source:SGD;Acc:S000000524]
YDR316W	1913.21	0.22655	0.0518864	4.36626	1.26e-05	6.84e-05	OMS1	Protein integral to the mitochondrial membrane; has a conserved methyltransferase motif; multicopy suppressor of respiratory defects caused by OXA1 mutations [Source:SGD;Acc:S000002724]
YGR096W	162.74	0.500196	0.114684	4.36152	1.29e-05	6.98e-05	TPC1	Mitochondrial membrane transporter; mediates uptake of the essential cofactor thiamine pyrophosphate (ThPP) into mitochondria; expression appears to be regulated by carbon source; member of the mitochondrial carrier family [Source:SGD;Acc:S000003328]
YGR258C	1081.74	-0.224507	0.0514871	-4.36045	1.3e-05	7.01e-05	RAD2	Single-stranded DNA endonuclease; cleaves single-stranded DNA during nucleotide excision repair to excise damaged DNA; subunit of Nucleotide Excision Repair Factor 3 (NEF3); homolog of human XPG protein [Source:SGD;Acc:S000003490]
YML002W	550.387	-0.324263	0.0744892	-4.35316	1.34e-05	7.24e-05		Putative protein of unknown function; expression induced by heat and by calcium shortage [Source:SGD;Acc:S000004461]
YMR240C	944.866	0.247403	0.0569501	4.3442	1.4e-05	7.54e-05	CUS1	Protein required for assembly of U2 snRNP into the spliceosome; forms a complex with Hsh49p and Hsh155p [Source:SGD;Acc:S000004853]
YDR217C	1050.94	-0.237916	0.0548001	-4.34152	1.42e-05	7.62e-05	RAD9	DNA damage-dependent checkpoint protein; required for cell-cycle arrest in G1/S, intra-S, and G2/M, plays a role in postreplication repair (PRR) pathway; transmits checkpoint signal by activating Rad53p and Chk1p; hyperphosphorylated by Mec1p and Tel1p; multiple cyclin dependent kinase consensus sites and the C-terminal BRCT domain contribute to DNA damage checkpoint activation; Rad9p Chk1 Activa…
YHR168W	714.58	0.277378	0.0640089	4.33343	1.47e-05	7.9e-05	MTG2	Putative GTPase; member of the Obg family; peripheral protein of the mitochondrial inner membrane that associates with the large ribosomal subunit; required for mitochondrial translation, possibly via a role in ribosome assembly [Source:SGD;Acc:S000001211]
YFL059W	424.039	0.341173	0.0788465	4.32706	1.51e-05	8.13e-05	SNZ3	Member of a stationary phase-induced gene family; expressed in the presence of galactose; transcription of SNZ3 is induced prior to diauxic shift, and also in the absence of thiamin in a Thi2p-dependent manner; forms a coregulated gene pair with SNO3 [Source:SGD;Acc:S000001835]
YNL147W	556.814	-0.318767	0.0736962	-4.32543	1.52e-05	8.18e-05	LSM7	Lsm (Like Sm) protein; part of heteroheptameric complexes (Lsm2p-7p and either Lsm1p or 8p): cytoplasmic Lsm1p complex involved in mRNA decay; nuclear Lsm8p complex part of U6 snRNP and possibly involved in processing tRNA, snoRNA, and rRNA; protein abundance increases and forms cytoplasmic foci in response to DNA replication stress [Source:SGD;Acc:S000005091]
YHL007C	1978.51	0.231742	0.0535887	4.32446	1.53e-05	8.21e-05	STE20	Cdc42p-activated signal transducing kinase; involved in pheromone response, pseudohyphal/invasive growth, vacuole inheritance, down-regulation of sterol uptake; GBB motif binds Ste4p; member of the PAK (p21-activated kinase) family [Source:SGD;Acc:S000000999]
YML031W	1896.78	0.198472	0.045911	4.32297	1.54e-05	8.26e-05	NDC1	Subunit of the transmembrane ring of the nuclear pore complex (NPC); contributes to nucleocytoplasmic transport, NPC biogenesis and spindle pole body duplication; homologous to human NDC1 [Source:SGD;Acc:S000004493]
YBR301W	43.2039	-2.33839	0.540943	-4.3228	1.54e-05	8.26e-05	PAU24	Cell wall mannoprotein; has similarity to Tir1p, Tir2p, Tir3p, and Tir4p; member of the seripauperin multigene family encoded mainly in subtelomeric regions; expressed under anaerobic conditions, completely repressed during aerobic growth [Source:SGD;Acc:S000000505]
YDR229W	1653.33	-0.214465	0.0496375	-4.32063	1.56e-05	8.32e-05	IVY1	Phospholipid-binding protein that interacts with both Ypt7p and Vps33p; may partially counteract the action of Vps33p and vice versa, localizes to the rim of the vacuole as cells approach stationary phase [Source:SGD;Acc:S000002637]
YDL170W	1281.68	0.232998	0.0539232	4.32093	1.55e-05	8.32e-05	UGA3	Transcriptional activator for GABA-dependent induction of GABA genes; binds to DNA elements found in the promoters of target genes and increases their expression in the presence of GABA (gamma-aminobutyrate); zinc finger transcription factor of the Zn(2)-Cys(6) binuclear cluster domain type; localized to the nucleus; examples of GABA genes include UGA1, UGA2, and UGA4 [Source:SGD;Acc:S000002329]
YFL036W	2536.72	0.169282	0.0391894	4.31959	1.56e-05	8.36e-05	RPO41	Mitochondrial RNA polymerase; single subunit enzyme similar to those of T3 and T7 bacteriophages; requires a specificity subunit encoded by MTF1 for promoter recognition; Mtf1p interacts with and stabilizes the Rpo41p-promoter complex, enhancing DNA bending and melting to facilitate pre-initiation open complex formation [Source:SGD;Acc:S000001858]
YMR105C	3444.33	-0.345317	0.0800429	-4.31415	1.6e-05	8.56e-05	PGM2	Phosphoglucomutase; catalyzes the conversion from glucose-1-phosphate to glucose-6-phosphate, which is a key step in hexose metabolism; functions as the acceptor for a Glc-phosphotransferase; protein abundance increases in response to DNA replication stress; PGM2 has a paralog, PGM1, that arose from the whole genome duplication [Source:SGD;Acc:S000004711]
YMR036C	787.344	-0.288154	0.0668234	-4.31217	1.62e-05	8.63e-05	MIH1	Protein tyrosine phosphatase involved in cell cycle control; regulates the phosphorylation state of Cdc28p; homolog of S. pombe cdc25 [Source:SGD;Acc:S000004639]
YBR126W-A	344.214	-0.415138	0.0962763	-4.31194	1.62e-05	8.63e-05		Protein of unknown function; identified by gene-trapping, microarray analysis, and genome-wide homology searches; mRNA identified as translated by ribosome profiling data; partially overlaps the dubious ORF YBR126W-B [Source:SGD;Acc:S000028600]
YIR030C	255.055	0.420794	0.0976022	4.31131	1.62e-05	8.64e-05	DCG1	Protein of unknown function; expression is sensitive to nitrogen catabolite repression and regulated by Dal80p; contains transmembrane domain [Source:SGD;Acc:S000001469]
YDR079W	895.001	0.282437	0.065546	4.30898	1.64e-05	8.73e-05	PET100	Chaperone that facilitates the assembly of cytochrome c oxidase; integral to the mitochondrial inner membrane; interacts with a subcomplex of subunits VII, VIIa, and VIII (Cox7p, Cox9p, and Cox8p) but not with the holoenzyme [Source:SGD;Acc:S000002486]
YCR046C	1706.86	0.200705	0.0465908	4.30784	1.65e-05	8.76e-05	IMG1	Mitochondrial ribosomal protein of the large subunit; required for respiration and for maintenance of the mitochondrial genome [Source:SGD;Acc:S000000642]
YNL176C	2776.33	0.202392	0.0469818	4.30788	1.65e-05	8.76e-05	TDA7	Cell cycle-regulated gene of unknown function; promoter bound by Fkh2p; null mutant is sensitive to expression of the top1-T722A allele; TDA7 has a paralog, YDL211C, that arose from the whole genome duplication [Source:SGD;Acc:S000005120]
YOR306C	433.166	-0.442458	0.102861	-4.30153	1.7e-05	9e-05	MCH5	Plasma membrane riboflavin transporter; facilitates the uptake of vitamin B2; required for FAD-dependent processes; sequence similarity to mammalian monocarboxylate permeases, however mutants are not deficient in monocarboxylate transport [Source:SGD;Acc:S000005833]
YPL016W	1617.78	-0.202589	0.0471211	-4.29933	1.71e-05	9.09e-05	SWI1	Subunit of the SWI/SNF chromatin remodeling complex; regulates transcription by remodeling chromatin; required for transcription of many genes, including ADH1, ADH2, GAL1, HO, INO1 and SUC2; can form the prion [SWI+]; human homolog ARID1A is a candidate tumor suppressor gene in breast cancer [Source:SGD;Acc:S000005937]
YPL213W	836.698	0.283981	0.0660736	4.29795	1.72e-05	9.14e-05	LEA1	Component of U2 snRNP complex; disruption causes reduced U2 snRNP levels; physically interacts with Msl1p; putative homolog of human U2A' snRNP protein [Source:SGD;Acc:S000006134]
YJR154W	545.15	0.302876	0.070514	4.29526	1.74e-05	9.24e-05		Putative protein of unknown function; green fluorescent protein (GFP)-fusion protein localizes to the cytoplasm [Source:SGD;Acc:S000003915]
YLL019C	6231.39	-0.16934	0.0394538	-4.2921	1.77e-05	9.36e-05	KNS1	Protein kinase involved in negative regulation of PolIII transcription; effector kinase of the TOR signaling pathway and phosphorylates Rpc53p to regulate ribosome and tRNA biosynthesis; member of the LAMMER family of protein kinases, which are serine/threonine kinases also capable of phosphorylating tyrosine residues; capable of autophosphorylation [Source:SGD;Acc:S000003942]
YDR075W	1879.11	-0.269014	0.0626823	-4.2917	1.77e-05	9.37e-05	PPH3	Catalytic subunit of protein phosphatase PP4 complex; Pph3p and Psy2p form active complex, Psy4p may provide substrate specificity; regulates recovery from the DNA damage checkpoint, the gene conversion- and single-strand annealing-mediated pathways of meiotic double-strand break repair and efficient Non-Homologous End-Joining (NHEJ) pathway; involved in activation of Gln3p to alleviate nitrogen …
YER088C-A	108.591	-0.646248	0.1506	-4.29117	1.78e-05	9.39e-05		Dubious open reading frame; unlikely to encode a functional protein, based on available experimental and comparative sequence data; overlaps ORFs PTC2/YER089C and YER088W-B [Source:SGD;Acc:S000028754]
YBL010C	686.629	0.268259	0.0625267	4.29031	1.78e-05	9.42e-05		Putative protein of unknown function; green fluorescent protein (GFP)-fusion protein colocalizes with clathrin-coated vesicles [Source:SGD;Acc:S000000106]
YBR054W	6803.94	-0.273689	0.063799	-4.28986	1.79e-05	9.43e-05	YRO2	Protein of unknown function with similarity to archaeal rhodopsins; the authentic, non-tagged protein is detected in a phosphorylated state in highly purified mitochondria in high-throughput studies; transcriptionally regulated by Haa1p; YRO2 has a paralog, MRH1, that arose from the whole genome duplication [Source:SGD;Acc:S000000258]
YKL024C	685.205	0.386451	0.0901561	4.28647	1.82e-05	9.56e-05	URA6	Uridylate kinase; catalyzes the seventh enzymatic step in the de novo biosynthesis of pyrimidines, converting uridine monophosphate (UMP) into uridine-5'-diphosphate (UDP) [Source:SGD;Acc:S000001507]
YJL082W	2359.41	-0.196021	0.0458048	-4.27949	1.87e-05	9.86e-05	IML2	Protein of unknown function; the authentic, non-tagged protein is detected in highly purified mitochondria in high-throughput studies; protein abundance increases in response to DNA replication stress; IML2 has a paralog, YKR018C, that arose from the whole genome duplication [Source:SGD;Acc:S000003618]
YFL034C-A	690.903	-0.385709	0.0901546	-4.27831	1.88e-05	9.9e-05	RPL22B	Ribosomal 60S subunit protein L22B; homologous to mammalian ribosomal protein L22, no bacterial homolog; RPL22B has a paralog, RPL22A, that arose from the whole genome duplication [Source:SGD;Acc:S000006436]
YDR461W	2191.43	0.196074	0.0458423	4.27714	1.89e-05	9.95e-05	MFA1	Mating pheromone a-factor; made by a cells; interacts with alpha cells to induce cell cycle arrest and other responses leading to mating; biogenesis involves C-terminal modification, N-terminal proteolysis, and export; also encoded by MFA2 [Source:SGD;Acc:S000002869]
YBR210W	513.684	0.353211	0.0826064	4.27583	1.9e-05	0.0001	ERV15	Protein involved in export of proteins from the endoplasmic reticulum; ERV15 has a paralog, ERV14, that arose from the whole genome duplication [Source:SGD;Acc:S000000414]
YOL003C	1003.91	0.246359	0.0576198	4.27559	1.91e-05	0.0001	PFA4	Palmitoyltransferase with autoacylation activity; required for palmitoylation of amino acid permeases containing a C-terminal Phe-Trp-Cys site; required for modification of Chs3p; member of the DHHC family of putative palmitoyltransferases [Source:SGD;Acc:S000005363]
YHR195W	1064.57	-0.298463	0.0700101	-4.26314	2.02e-05	0.000105565	NVJ1	Nuclear envelope protein; anchored to the nuclear inner membrane, that interacts with the vacuolar membrane protein Vac8p to promote formation of nucleus-vacuole junctions during piecemeal microautophagy of the nucleus (PMN) [Source:SGD;Acc:S000001238]
YOR186W	71.0157	-0.768779	0.180332	-4.26314	2.02e-05	0.000105565		Putative protein of unknown function; proper regulation of expression during heat stress is sphingolipid-dependent; YOR186W has a paralog, YLR297W, that arose from the whole genome duplication [Source:SGD;Acc:S000005712]
YKL008C	500.798	0.299175	0.0702016	4.26165	2.03e-05	0.000106179	LAC1	Ceramide synthase component; involved in synthesis of ceramide from C26(acyl)-coenzyme A and dihydrosphingosine or phytosphingosine, functionally equivalent to Lag1p; LAC1 has a paralog, LAG1, that arose from the whole genome duplication [Source:SGD;Acc:S000001491]
YDR287W	1181.47	-0.251009	0.0589525	-4.25781	2.06e-05	0.00010787	INM2	Inositol monophosphatase; involved in biosynthesis of inositol; enzymatic activity requires magnesium ions and is inhibited by lithium and sodium ions; inm1 inm2 double mutant lacks inositol auxotrophy [Source:SGD;Acc:S000002695]
YDR352W	550.021	0.293201	0.068863	4.25775	2.06e-05	0.00010787	YPQ2	Putative vacuolar membrane transporter for cationic amino acids; likely contributes to amino acid homeostasis by exporting cationic amino acids from the vacuole; member of the PQ-loop family, with seven transmembrane domains; mutant phenotype is functionally complemented by rat PQLC2 vacuolar transporter [Source:SGD;Acc:S000002760]
YHL027W	4521.69	-0.159438	0.037476	-4.25442	2.1e-05	0.000109396	RIM101	Cys2His2 zinc-finger transcriptional repressor; involved in alkaline responsive gene repression as part of adaptation to alkaline conditions; involved in cell wall assembly; required for alkaline pH-stimulated haploid invasive growth and sporulation; activated by alkaline-dependent proteolytic processing which results in removal of the C-terminal tail; similar to A. nidulans PacC [Source:SGD;Acc:…
YNL290W	1401.45	0.19465	0.0457552	4.25416	2.1e-05	0.00010943	RFC3	Subunit of heteropentameric Replication factor C (RF-C); which is a DNA binding protein and ATPase that acts as a clamp loader of the proliferating cell nuclear antigen (PCNA) processivity factor for DNA polymerases delta and epsilon; relocalizes to the cytosol in response to hypoxia [Source:SGD;Acc:S000005234]
YDR331W	667.921	0.280293	0.0659024	4.25316	2.11e-05	0.000109829	GPI8	ER membrane glycoprotein subunit of the GPI transamidase complex; adds glycosylphosphatidylinositol (GPI) anchors to newly synthesized proteins; human PIG-K protein is a functional homolog [Source:SGD;Acc:S000002739]
YDR410C	348.592	0.34397	0.0809121	4.25116	2.13e-05	0.000110724	STE14	Farnesyl cysteine-carboxyl methyltransferase; mediates the carboxyl methylation step during C-terminal CAAX motif processing of a-factor and RAS proteins in the endoplasmic reticulum, localizes to the ER membrane [Source:SGD;Acc:S000002818]
YFL010C	1975.17	0.228969	0.0538671	4.25062	2.13e-05	0.000110897	WWM1	WW domain containing protein of unknown function; binds to Mca1p, a caspase-related protease that regulates H2O2-induced apoptosis; overexpression causes G1 phase growth arrest and clonal death that is suppressed by overexpression of MCA1 [Source:SGD;Acc:S000001884]
YPL207W	3131.02	0.191723	0.0451648	4.24496	2.19e-05	0.000113636	TYW1	Iron-sulfer protein required for synthesis of Wybutosine modified tRNA; Wybutosine is a modified guanosine found at the 3'-position adjacent to the anticodon of phenylalanine tRNA which supports reading frame maintenance by stabilizing codon-anticodon interactions; induction by Yap5p in response to iron provides protection from high iron toxicity; overexpression results in increased cellular iron…
YML054C	13480.9	-0.249258	0.0587573	-4.24216	2.21e-05	0.000114968	CYB2	Cytochrome b2 (L-lactate cytochrome-c oxidoreductase); component of the mitochondrial intermembrane space, required for lactate utilization; expression is repressed by glucose and anaerobic conditions [Source:SGD;Acc:S000004518]
YJR008W	4375.72	-0.273711	0.064525	-4.24194	2.22e-05	0.000114984	MHO1	Protein of unknown function; inhibits haploid invasive growth when overexpressed; synthetically lethal with phospholipase C (PLC1); expression induced by mild heat-stress on a non-fermentable carbon source, upon entry into stationary phase and upon nitrogen deprivation; repressed by inosine and choline in an Opi1p-dependent manner; highly conserved from bacteria to human; Memo, the human homolog,…
YJL191W	2010.61	-0.320759	0.0756413	-4.24053	2.23e-05	0.000115616	RPS14B	Protein component of the small (40S) ribosomal subunit; required for ribosome assembly and 20S pre-rRNA processing; mutations confer cryptopleurine resistance; homologous to mammalian ribosomal protein S14 and bacterial S11; RPS14B has a paralog, RPS14A, that arose from the whole genome duplication [Source:SGD;Acc:S000003727]
YNL078W	1085.3	0.216131	0.0509997	4.2379	2.26e-05	0.000116881	NIS1	Protein localized in the bud neck at G2/M phase; physically interacts with septins; possibly involved in a mitotic signaling network [Source:SGD;Acc:S000005022]
YNL241C	7098.6	-0.186869	0.044114	-4.23604	2.27e-05	0.000117753	ZWF1	Glucose-6-phosphate dehydrogenase (G6PD); catalyzes the first step of the pentose phosphate pathway; involved in adapting to oxidative stress; homolog of the human G6PD which is deficient in patients with hemolytic anemia; protein abundance increases in response to DNA replication stress [Source:SGD;Acc:S000005185]
YDL200C	694.222	-0.287592	0.0679089	-4.23496	2.29e-05	0.000118221	MGT1	DNA repair methyltransferase (6-O-methylguanine-DNA methylase); involved in protection against DNA alkylation damage [Source:SGD;Acc:S000002359]
YNL265C	987.008	-0.262159	0.0620177	-4.22716	2.37e-05	0.000122193	IST1	Protein with positive role in the multivesicular body sorting pathway; functions and forms a complex with Did2p; recruitment to endosomes is mediated by the Vps2p-Vps24p subcomplex of ESCRT-III; also interacts with Vps4p [Source:SGD;Acc:S000005209]
YGR257C	820.688	0.274046	0.0648288	4.22723	2.37e-05	0.000122193	MTM1	Mitochondrial protein of the mitochondrial carrier family; high affinity pyridoxal 5&#8242;-phosphate transporter; involved in mitochondrial iron homeostasis and in activating mitochondrial Sod2p by facilitating insertion of an essential manganese cofactor [Source:SGD;Acc:S000003489]
YMR216C	1650.5	0.210235	0.0497519	4.22566	2.38e-05	0.000122906	SKY1	SR protein kinase (SRPK); involved in regulating proteins involved in mRNA metabolism and cation homeostasis; similar to human SRPK1 [Source:SGD;Acc:S000004829]
YNL146C-A	109.854	0.592967	0.140332	4.22544	2.38e-05	0.000122925		Putative protein of unknown function [Source:SGD;Acc:S000028851]
YLR034C	1544.18	0.208771	0.0494455	4.22224	2.42e-05	0.000124478	SMF3	Putative divalent metal ion transporter involved in iron homeostasis; transcriptionally regulated by metal ions; member of the Nramp family of metal transport proteins; protein abundance increases in response to DNA replication stress [Source:SGD;Acc:S000004024]
YJR039W	726.621	-0.267067	0.0632514	-4.22232	2.42e-05	0.000124478		Putative protein of unknown function; the authentic, non-tagged protein is detected in highly purified mitochondria in high-throughput studies [Source:SGD;Acc:S000003800]
YER174C	1298.53	-0.212917	0.0504364	-4.22149	2.43e-05	0.000124792	GRX4	Glutathione-dependent oxidoreductase; hydroperoxide and superoxide-radical responsive; monothiol glutaredoxin subfamily member along with Grx3p and Grx5p; protects cells from oxidative damage; with Grx3p, binds to Aft1p in iron-replete conditions, promoting its dissociation from promoters; mutant has increased aneuploidy tolerance; transcription regulated by Yap5p; GRX4 has a paralog, GRX3, that …
YKL184W	547.625	0.28935	0.0685596	4.22042	2.44e-05	0.00012528	SPE1	Ornithine decarboxylase; catalyzes the first step in polyamine biosynthesis; degraded in a proteasome-dependent manner in the presence of excess polyamines; deletion decreases lifespan, and increases necrotic cell death and ROS generation [Source:SGD;Acc:S000001667]
YFL062W	80.0442	0.706107	0.167346	4.21944	2.45e-05	0.000125725	COS4	Protein of unknown function; member of the DUP380 subfamily of conserved, often subtelomerically-encoded proteins [Source:SGD;Acc:S000001832]
YHR001W-A	4689.1	0.253109	0.0599966	4.21873	2.46e-05	0.000125812	QCR10	Subunit of the ubiqunol-cytochrome c oxidoreductase complex; this complex comprises part of the mitochondrial respiratory chain; members include Cobp, Rip1p, Cyt1p, Cor1p, Qcr2p, Qcr6p, Qcr7p, Qcr8p, Qcr9p, and Qcr10p and comprises part of the mitochondrial respiratory chain [Source:SGD;Acc:S000003529]
YDR202C	1031.96	-0.275116	0.0652105	-4.21888	2.46e-05	0.000125812	RAV2	Subunit of RAVE complex (Rav1p, Rav2p, Skp1p); the RAVE complex associates with the V1 domain of the vacuolar membrane (H+)-ATPase (V-ATPase) and promotes assembly and reassembly of the holoenzyme [Source:SGD;Acc:S000002610]
YDL229W	7716.23	0.287336	0.0681126	4.21854	2.46e-05	0.000125812	SSB1	Cytoplasmic ATPase that is a ribosome-associated molecular chaperone; functions with J-protein partner Zuo1p; may be involved in folding of newly-made polypeptide chains; member of the HSP70 family; interacts with phosphatase subunit Reg1p; SSB1 has a paralog, SSB2, that arose from the whole genome duplication [Source:SGD;Acc:S000002388]
YIL006W	698.016	0.274307	0.0650227	4.21863	2.46e-05	0.000125812	YIA6	Mitochondrial NAD+ transporter; involved in the transport of NAD+ into the mitochondria (see also YEA6); member of the mitochondrial carrier subfamily; disputed role as a pyruvate transporter; has putative mouse and human orthologs; YIA6 has a paralog, YEA6, that arose from the whole genome duplication [Source:SGD;Acc:S000001268]
YKL020C	2700.69	-0.180401	0.0427713	-4.2178	2.47e-05	0.000126124	SPT23	ER membrane protein involved in regulation of OLE1 transcription; inactive ER form dimerizes and one subunit is then activated by ubiquitin/proteasome-dependent processing followed by nuclear targeting; SPT23 has a paralog, MGA2, that arose from the whole genome duplication [Source:SGD;Acc:S000001503]
YGL054C	1706.32	0.199021	0.047211	4.21556	2.49e-05	0.000127278	ERV14	COPII-coated vesicle protein; involved in vesicle formation and incorporation of specific secretory cargo; required for the delivery of bud-site selection protein Axl2p to cell surface; related to Drosophila cornichon; ERV14 has a paralog, ERV15, that arose from the whole genome duplication [Source:SGD;Acc:S000003022]
YLR170C	1089.95	0.252431	0.0599032	4.21398	2.51e-05	0.000128067	APS1	Small subunit of the clathrin-associated adaptor complex AP-1; AP-1 is involved in protein sorting at the trans-Golgi network; homolog of the sigma subunit of the mammalian clathrin AP-1 complex [Source:SGD;Acc:S000004160]
YHL008C	257.054	-0.41562	0.0986848	-4.21159	2.54e-05	0.000129319		Putative protein of unknown function; may be involved in the uptake of chloride ions; does not appear to be involved in monocarboxylic acid transport; green fluorescent protein (GFP)-fusion protein localizes to the vacuole [Source:SGD;Acc:S000001000]
YLR166C	929.736	-0.237461	0.05643	-4.20806	2.58e-05	0.000131253	SEC10	Essential 100kDa subunit of the exocyst complex; the exocyst mediates polarized targeting and tethering of post-Golgi secretory vesicles to active sites of exocytosis at the plasma membrane prior to SNARE-mediated fusion [Source:SGD;Acc:S000004156]
YGL143C	899.415	0.257234	0.0611648	4.20559	2.6e-05	0.000132582	MRF1	Mitochondrial translation release factor; involved in stop codon recognition and hydrolysis of the peptidyl-tRNA bond during mitochondrial translation; lack of MRF1 causes mitochondrial genome instability [Source:SGD;Acc:S000003111]
YBR074W	1171.26	0.229781	0.0546513	4.2045	2.62e-05	0.000133118	PFF1	Multi-spanning vacuolar membrane protease; glycosylated transmembrane protein bearing homology to the M28 family of metalloproteases; has a lumenal-facing protease domain; proposed role in vacuole physiology [Source:SGD;Acc:S000000278]
YJR001W	2599.44	0.213934	0.0509145	4.20183	2.65e-05	0.000134584	AVT1	Vacuolar transporter; imports large neutral amino acids into the vacuole; member of a family of seven S. cerevisiae genes (AVT1-7) related to vesicular GABA-glycine transporters [Source:SGD;Acc:S000003761]
YDR228C	1368.12	-0.198697	0.0473019	-4.20062	2.66e-05	0.000135199	PCF11	mRNA 3' end processing factor; essential component of cleavage and polyadenylation factor IA (CF IA), involved in pre-mRNA 3' end processing and in transcription termination; binds C-terminal domain of largest subunit of RNA pol II (Rpo21p); required for gene looping; relocalizes to the cytosol in response to hypoxia [Source:SGD;Acc:S000002636]
YGL066W	1748.84	-0.196223	0.0467209	-4.1999	2.67e-05	0.000135515	SGF73	SAGA complex subunit; has a role in anchoring the deubiquitination module into SAGA and SLIK complexes; involved in preinitiation complex assembly at promoters; relocalizes to the cytosol in response to hypoxia; human ortholog ataxin-7 is associated with spinocerebellar ataxia diseases; mutant displays reduced transcription elongation in the G-less-based run-on (GLRO) assay [Source:SGD;Acc:S00000…
YJR129C	296.655	-0.375905	0.0895914	-4.19577	2.72e-05	0.000137899	EFM3	S-adenosylmethionine-dependent methyltransferase; seven-beta-strand lysine methyltransferase which trimethylates translation elongation factor EF2 (Eft1p and Eft2p) at lysine 509; green fluorescent protein (GFP)-fusion protein localizes to the cytoplasm; ortholog of human gene FAM86A [Source:SGD;Acc:S000003890]
YOR162C	1087.76	-0.220766	0.052639	-4.19397	2.74e-05	0.000138886	YRR1	Zn2-Cys6 zinc-finger transcription factor; activates genes involved in multidrug resistance; paralog of Yrm1p, acting on an overlapping set of target genes; YRR1 has a paralog, PDR8, that arose from the whole genome duplication [Source:SGD;Acc:S000005688]
YOR311C	935.076	0.251013	0.0599018	4.19041	2.78e-05	0.000140966	DGK1	Diacylglycerol kinase; localized to the endoplasmic reticulum (ER); overproduction induces enlargement of ER-like membrane structures and suppresses a temperature-sensitive sly1 mutation; contains a CTP transferase domain [Source:SGD;Acc:S000005838]
YKL001C	5745.28	0.291229	0.0695097	4.18976	2.79e-05	0.000141145	MET14	Adenylylsulfate kinase; required for sulfate assimilation and involved in methionine metabolism [Source:SGD;Acc:S000001484]
YDR088C	831.731	0.276216	0.0659266	4.18976	2.79e-05	0.000141145	SLU7	RNA splicing factor; required for ATP-independent portion of 2nd catalytic step of spliceosomal RNA splicing; interacts with Prp18p; contains zinc knuckle domain [Source:SGD;Acc:S000002495]
YBR156C	763.572	0.251745	0.0601235	4.18712	2.83e-05	0.000142675	SLI15	Subunit of the conserved chromosomal passenger complex (CPC); complex regulates kinetochore-microtubule attachments, activation of the spindle tension checkpoint, and mitotic spindle disassembly; other complex members are Ipl1p, Bir1p, and Nbl1p [Source:SGD;Acc:S000000360]
YDR527W	1677.38	0.236785	0.0565597	4.18647	2.83e-05	0.00014297	RBA50	Protein involved in transcription; interacts with RNA polymerase II subunits Rpb2p, Rpb3, and Rpb11p; has similarity to human RPAP1 [Source:SGD;Acc:S000002935]
YDR461C-A	560.818	-0.332457	0.0794243	-4.18583	2.84e-05	0.000143257		Putative protein of unknown function [Source:SGD;Acc:S000087209]
YFR029W	1015.2	0.243598	0.0582208	4.18404	2.86e-05	0.000144274	PTR3	Component of the SPS plasma membrane amino acid sensor system; senses external amino acid concentration and transmits intracellular signals that result in regulation of expression of amino acid permease genes; other members are Ssy1p, Ptr3p, and Ssy5p [Source:SGD;Acc:S000001925]
YBR255W	824.57	-0.257685	0.0615975	-4.18336	2.87e-05	0.000144588	MTC4	Protein of unknown function; required for normal growth rate at 15 degrees C; green fluorescent protein (GFP)-fusion protein localizes to the cytoplasm in a punctate pattern; mtc4 is synthetically sick with cdc13-1 [Source:SGD;Acc:S000000459]
YGR292W	1234.14	-0.283258	0.0677197	-4.18279	2.88e-05	0.000144835	MAL12	Maltase (alpha-D-glucosidase); inducible protein involved in maltose catabolism; encoded in the MAL1 complex locus; hydrolyzes the disaccharides maltose, turanose, maltotriose, and sucrose [Source:SGD;Acc:S000003524]
YNR066C	162.508	0.502397	0.120171	4.18067	2.91e-05	0.000146075		Putative membrane-localized protein of unknown function [Source:SGD;Acc:S000005349]
YPL043W	1587.13	-0.311601	0.0746218	-4.17573	2.97e-05	0.000149161	NOP4	Nucleolar protein; essential for processing and maturation of 27S pre-rRNA and large ribosomal subunit biogenesis; constituent of 66S pre-ribosomal particles; contains four RNA recognition motifs (RRMs) [Source:SGD;Acc:S000005964]
[truncated: 4,991 more rows]

## Sheet: LCF +
ENSEMBL_ID	baseMean	log2FoldChange	lfcSE	stat	pvalue	padj	external_gene_name	description
[truncated: 1,025 more rows]

## Sheet: LCF -
ENSEMBL_ID	baseMean	log2FoldChange	lfcSE	stat	pvalue	padj	external_gene_name	description
[truncated: 999 more rows]
